# Supplementary material for: A new species of Occidozyga (Amphibia, Anura, Dicroglossidae) and new records of O. lingnanica from Central Vietnam
Source: Zookeys. 2026 Apr 27;1278:111–33. doi: 10.3897/zookeys.1278.169620 (PMC13139858; doi:10.3897/zookeys.1278.169620)
Supplement: XML Treatment for Occidozyga nishikawai [file zookeys.1278.169620-treatment1.xml]

<!DOCTYPE tp:taxon-treatment
  PUBLIC "-//TaxonX//DTD Taxonomic Treatment Publishing DTD v0 20100105//EN" "tax-treatment-NSO.dtd">
<tp:taxon-treatment xmlns:tp="http://www.plazi.org/taxpub"><tp:treatment-meta><kwd-group><label>Taxon classification</label><kwd>
                <named-content content-type="kingdom">Animalia</named-content>
              </kwd><kwd>
                <named-content content-type="order">Anura</named-content>
              </kwd><kwd>
                <named-content content-type="family">Dicroglossidae</named-content>
              </kwd></kwd-group><mixed-citation publication-type="journal"><person-group><name><surname>Ninh</surname><given-names>Hoa Thi</given-names></name><name><surname>Nguyen</surname><given-names>Tao Thien</given-names></name><name><surname>Nguyen</surname><given-names>Hoang Huy</given-names></name><name><surname>Pham</surname><given-names>Cuong The</given-names></name><name><surname>Hoang</surname><given-names>Chung Van</given-names></name><name><surname>Nguyen</surname><given-names>Vien Hong Thi</given-names></name><name><surname>Do</surname><given-names>Dang Trong</given-names></name><name><surname>Nguyen</surname><given-names>Truong Quang</given-names></name><name><surname>Orlov</surname><given-names>Nikolai</given-names></name><name><surname>Ziegler</surname><given-names>Thomas</given-names></name></person-group><article-title>A new species of <italic><tp:taxon-name><tp:taxon-name-part taxon-name-part-type="genus" reg="Occidozyga">Occidozyga</tp:taxon-name-part></tp:taxon-name></italic> (<tp:taxon-name><tp:taxon-name-part taxon-name-part-type="class" reg="Amphibia">Amphibia</tp:taxon-name-part></tp:taxon-name>, <tp:taxon-name><tp:taxon-name-part taxon-name-part-type="order" reg="Anura">Anura</tp:taxon-name-part></tp:taxon-name>, <tp:taxon-name><tp:taxon-name-part taxon-name-part-type="family" reg="Dicroglossidae">Dicroglossidae</tp:taxon-name-part></tp:taxon-name>) and new records of <italic><tp:taxon-name><tp:taxon-name-part taxon-name-part-type="genus" reg="Occidozyga">O.</tp:taxon-name-part> <tp:taxon-name-part taxon-name-part-type="species" reg="lingnanica">lingnanica</tp:taxon-name-part></tp:taxon-name></italic> from Central Vietnam</article-title><source>Zookeys</source><day>27</day><month>04</month><year>2026</year><volume>1278</volume><fpage>111</fpage><lpage>133</lpage><pub-id pub-id-type="doi">10.3897/zookeys.1278.169620</pub-id></mixed-citation></tp:treatment-meta><tp:nomenclature><tp:taxon-name><object-id xmlns:xlink="http://www.w3.org/1999/xlink" content-type="arpha" xlink:type="simple">C1EC33F5-DD0E-52F9-B8DF-9F9E6FB227EC</object-id>
                    		<tp:taxon-name-part taxon-name-part-type="genus" reg="Occidozyga">Occidozyga</tp:taxon-name-part> <tp:taxon-name-part taxon-name-part-type="species" reg="nishikawai">nishikawai</tp:taxon-name-part>
                    	
                    		<object-id xmlns:xlink="http://www.w3.org/1999/xlink" content-type="zoobank" xlink:type="simple">https://zoobank.org/CBA96C40-C108-48F8-9C0E-36273F7AFBF7</object-id>
                    	</tp:taxon-name><tp:taxon-status xmlns:xlink="http://www.w3.org/1999/xlink" xlink:type="simple">sp. nov.</tp:taxon-status></tp:nomenclature><tp:treatment-sec sec-type="Material examined"><title>Material examined.</title><p><bold><italic>Holotype</italic>: Vietnam</bold> • ♂; Kon Plong Commune, Quang Ngai Province, Central Vietnam; 1.180 m a.s.l.; April 2023; H. T. Ninh and N. Orlov leg.; <abbrev xmlns:xlink="http://www.w3.org/1999/xlink" xlink:title="Institute of Biology" xlink:type="simple">IB</abbrev> A.6287 (field number KP.2023.319). <bold><italic>Paratypes</italic>: Vietnam</bold> • ♂; same locality as for holotype; same collection date; same collectors; <abbrev xmlns:xlink="http://www.w3.org/1999/xlink" xlink:title="Institute of Biology" xlink:type="simple">IB</abbrev> A.6288 (field number KP.2023.318); • 2♂; Hoa Thinh Commune, Dak Lak Province; C. T. Pham and T. Q. Nguyen leg.; April 2022; <abbrev xmlns:xlink="http://www.w3.org/1999/xlink" xlink:title="Institute of Biology" xlink:type="simple">IB</abbrev> A.6289 (field number PY.2022.37); <abbrev xmlns:xlink="http://www.w3.org/1999/xlink" xlink:title="Institute of Biology" xlink:type="simple">IB</abbrev> A.6290 (field number PY.2022.48); • ♂; Van Ninh Commune, Khanh Hoa Province; C. T. Pham and T. Q. Nguyen leg.; April 2022; <abbrev xmlns:xlink="http://www.w3.org/1999/xlink" xlink:title="Institute of Biology" xlink:type="simple">IB</abbrev> A.6291 (field number KH.2022.22). ♀; Kon Chu Rang National Reserve, Gia Lai Province; H. T. Ninh and O. Nikolai leg.; April 2023; <abbrev xmlns:xlink="http://www.w3.org/1999/xlink" xlink:title="Institute of Biology" xlink:type="simple">IB</abbrev> A.6494 (field number KCR.2023.159); • 2♀; same locality as for holotype; same collection date; same collectors; <abbrev xmlns:xlink="http://www.w3.org/1999/xlink" xlink:title="Institute of Biology" xlink:type="simple">IB</abbrev> A.6295 (field number KP.2023.6), <abbrev xmlns:xlink="http://www.w3.org/1999/xlink" xlink:title="Institute of Biology" xlink:type="simple">IB</abbrev> A.6296 (field number KP.2023.187); • 5♀; Hoa Thinh Commune, Dak Lak Province; C. T. Pham and T. Q. Nguyen leg.; April 2022; <abbrev xmlns:xlink="http://www.w3.org/1999/xlink" xlink:title="Institute of Biology" xlink:type="simple">IB</abbrev> A.6297 (field number PY.2022.36), <abbrev xmlns:xlink="http://www.w3.org/1999/xlink" xlink:title="Institute of Biology" xlink:type="simple">IB</abbrev> A.6298 (field number PY.2022.38); <abbrev xmlns:xlink="http://www.w3.org/1999/xlink" xlink:title="Institute of Biology" xlink:type="simple">IB</abbrev> A.6486 (field number PY.2022.66), <abbrev xmlns:xlink="http://www.w3.org/1999/xlink" xlink:title="Institute of Biology" xlink:type="simple">IB</abbrev> A.6487 (field number PY.2022.90), <abbrev xmlns:xlink="http://www.w3.org/1999/xlink" xlink:title="Institute of Biology" xlink:type="simple">IB</abbrev> A.6488 (field number PY.2022.119). 2 juveniles; same locality as for holotype; same collection date; same collectors; <abbrev xmlns:xlink="http://www.w3.org/1999/xlink" xlink:title="Institute of Biology" xlink:type="simple">IB</abbrev> A.6292 (field number KP.2023.86), <abbrev xmlns:xlink="http://www.w3.org/1999/xlink" xlink:title="Institute of Biology" xlink:type="simple">IB</abbrev> A.6293 (field number KP.2023.28).</p></tp:treatment-sec><tp:treatment-sec sec-type="Diagnosis"><title>Diagnosis.</title><p>Morphologically, <italic><tp:taxon-name><tp:taxon-name-part taxon-name-part-type="genus" reg="Occidozyga">Occidozyga</tp:taxon-name-part> <tp:taxon-name-part taxon-name-part-type="species" reg="nishikawai">nishikawai</tp:taxon-name-part></tp:taxon-name></italic> sp. nov. showed the following diagnostic characteristics separating it from other species in the genus <italic><tp:taxon-name><tp:taxon-name-part taxon-name-part-type="genus" reg="Occidozyga">Occidozyga</tp:taxon-name-part></tp:taxon-name></italic>: (1) size small (<abbrev xmlns:xlink="http://www.w3.org/1999/xlink" xlink:title="Snout-vent length" xlink:type="simple">SVL</abbrev> of 23.76–27.50 mm in males and 27.86–34.60 mm in females); (2) tongue cordiform, round posteriorly; (3) fingers free of webbing, toes 2/3 webbed; external vocal sac absent in males; males with a nuptial pad on finger I; (4) dorsum relatively smooth with several small tubercles, venter smooth; dorsal surface brown with a dark brown or a yellow stripe (Fig. <xref ref-type="fig" rid="F2">2</xref>).</p><fig id="F2" position="float" orientation="portrait"><object-id xmlns:xlink="http://www.w3.org/1999/xlink" content-type="doi" xlink:type="simple">10.3897/zookeys.1278.169620.figure2</object-id><object-id xmlns:xlink="http://www.w3.org/1999/xlink" content-type="arpha" xlink:type="simple">130B3EA5-F943-5B0F-8E96-71206B6BB971</object-id><label>Figure 2.</label><caption><p>Lateral view (<bold>A</bold>), and dorsal view (<bold>B</bold>) of the adult male holotype (<abbrev xmlns:xlink="http://www.w3.org/1999/xlink" xlink:title="Institute of Biology" xlink:type="simple">IB</abbrev> A.6287) of <italic><tp:taxon-name><tp:taxon-name-part taxon-name-part-type="genus" reg="Occidozyga">Occidozyga</tp:taxon-name-part> <tp:taxon-name-part taxon-name-part-type="species" reg="nishikawai">nishikawai</tp:taxon-name-part></tp:taxon-name></italic> sp. nov. from Kon Plong Commune, Quang Ngai Province, Central Vietnam in life.</p></caption><graphic xmlns:xlink="http://www.w3.org/1999/xlink" xlink:href="zookeys-1278-111_article-169620__-g002.jpg" id="oo_1610968.jpg" position="float" orientation="portrait" xlink:type="simple"><uri content-type="original_file" xlink:type="simple">https://binary.pensoft.net/fig/1610968</uri></graphic></fig></tp:treatment-sec><tp:treatment-sec sec-type="Description of the holotype"><title>Description of the holotype.</title><p>Size small (<abbrev xmlns:xlink="http://www.w3.org/1999/xlink" xlink:title="Snout-vent length" xlink:type="simple">SVL</abbrev> 26.96 mm); head longer than wide (<abbrev xmlns:xlink="http://www.w3.org/1999/xlink" xlink:title="Head width" xlink:type="simple">HW</abbrev>/<abbrev xmlns:xlink="http://www.w3.org/1999/xlink" xlink:title="Head length" xlink:type="simple">HL</abbrev> 0.97); snout round in dorsal and lateral views, projecting slightly over lower jaw; snout short (<abbrev xmlns:xlink="http://www.w3.org/1999/xlink" xlink:title="Snout length" xlink:type="simple">SL</abbrev>/<abbrev xmlns:xlink="http://www.w3.org/1999/xlink" xlink:title="Head length" xlink:type="simple">HL</abbrev> 0.30); canthus rostralis round; loreal region oblique, slightly concave; nostril round, positioned laterally and located at the middle between tip of snout and eye (<abbrev xmlns:xlink="http://www.w3.org/1999/xlink" xlink:title="Distance from nostril to tip of snout" xlink:type="simple">S-NL</abbrev>/<abbrev xmlns:xlink="http://www.w3.org/1999/xlink" xlink:title="Distance from anterior corner of eye to nostril" xlink:type="simple">N-EL</abbrev> 0.99); eye orientation laterally; interorbital space distinctly narrower than internarial distance (<abbrev xmlns:xlink="http://www.w3.org/1999/xlink" xlink:title="Interorbital distance" xlink:type="simple">IOD</abbrev>/<abbrev xmlns:xlink="http://www.w3.org/1999/xlink" xlink:title="Internarial distance" xlink:type="simple">IND</abbrev> 0.75); tympanum round, discernible but unclear; vomerine teeth absent; absence of cusp on mandible; tongue cordiform, round posteriorly; external vocal sac absent (Table <xref ref-type="table" rid="T3">3</xref>).</p><table-wrap id="T3" position="float" orientation="portrait"><label>Table 3.</label><caption><p>Measurements (mm) of <italic><tp:taxon-name><tp:taxon-name-part taxon-name-part-type="genus" reg="Occidozyga">Occidozyga</tp:taxon-name-part> <tp:taxon-name-part taxon-name-part-type="species" reg="nishikawai">nishikawai</tp:taxon-name-part></tp:taxon-name></italic> sp. nov. and <italic><tp:taxon-name><tp:taxon-name-part taxon-name-part-type="genus" reg="Occidozyga">O.</tp:taxon-name-part> <tp:taxon-name-part taxon-name-part-type="species" reg="lingnanica">lingnanica</tp:taxon-name-part></tp:taxon-name></italic> in this study. The asterisk (*) indicates the holotype.</p></caption><table><tbody><tr><td rowspan="1" colspan="1">Scientific name</td><td rowspan="1" colspan="15"><italic><tp:taxon-name><tp:taxon-name-part taxon-name-part-type="genus" reg="Occidozyga">Occidozyga</tp:taxon-name-part> <tp:taxon-name-part taxon-name-part-type="species" reg="nishikawai">nishikawai</tp:taxon-name-part></tp:taxon-name></italic> sp. nov.</td><td rowspan="1" colspan="2">
                      <italic>
                        <tp:taxon-name><tp:taxon-name-part taxon-name-part-type="genus" reg="Occidozyga">Occidozyga</tp:taxon-name-part> <tp:taxon-name-part taxon-name-part-type="species" reg="lingnanica">lingnanica</tp:taxon-name-part></tp:taxon-name>
                      </italic>
                    </td></tr><tr><td rowspan="1" colspan="1"><abbrev xmlns:xlink="http://www.w3.org/1999/xlink" xlink:title="Institute of Biology" xlink:type="simple">IB</abbrev> Voucher</td><td rowspan="1" colspan="1"><abbrev xmlns:xlink="http://www.w3.org/1999/xlink" xlink:title="Institute of Biology" xlink:type="simple">IB</abbrev> A.6287*</td><td rowspan="1" colspan="1"><abbrev xmlns:xlink="http://www.w3.org/1999/xlink" xlink:title="Institute of Biology" xlink:type="simple">IB</abbrev> A.6288</td><td rowspan="1" colspan="1"><abbrev xmlns:xlink="http://www.w3.org/1999/xlink" xlink:title="Institute of Biology" xlink:type="simple">IB</abbrev> A.6289</td><td rowspan="1" colspan="1"><abbrev xmlns:xlink="http://www.w3.org/1999/xlink" xlink:title="Institute of Biology" xlink:type="simple">IB</abbrev> A.6290</td><td rowspan="1" colspan="1"><abbrev xmlns:xlink="http://www.w3.org/1999/xlink" xlink:title="Institute of Biology" xlink:type="simple">IB</abbrev> A.6291</td><td rowspan="1" colspan="1"><abbrev xmlns:xlink="http://www.w3.org/1999/xlink" xlink:title="Institute of Biology" xlink:type="simple">IB</abbrev> A.6294</td><td rowspan="1" colspan="1"><abbrev xmlns:xlink="http://www.w3.org/1999/xlink" xlink:title="Institute of Biology" xlink:type="simple">IB</abbrev> A.6295</td><td rowspan="1" colspan="1"><abbrev xmlns:xlink="http://www.w3.org/1999/xlink" xlink:title="Institute of Biology" xlink:type="simple">IB</abbrev> A.6296</td><td rowspan="1" colspan="1"><abbrev xmlns:xlink="http://www.w3.org/1999/xlink" xlink:title="Institute of Biology" xlink:type="simple">IB</abbrev> A.6297</td><td rowspan="1" colspan="1"><abbrev xmlns:xlink="http://www.w3.org/1999/xlink" xlink:title="Institute of Biology" xlink:type="simple">IB</abbrev> A.6298</td><td rowspan="1" colspan="1"><abbrev xmlns:xlink="http://www.w3.org/1999/xlink" xlink:title="Institute of Biology" xlink:type="simple">IB</abbrev> A.6486</td><td rowspan="1" colspan="1"><abbrev xmlns:xlink="http://www.w3.org/1999/xlink" xlink:title="Institute of Biology" xlink:type="simple">IB</abbrev> A.6487</td><td rowspan="1" colspan="1"><abbrev xmlns:xlink="http://www.w3.org/1999/xlink" xlink:title="Institute of Biology" xlink:type="simple">IB</abbrev> A.6488</td><td rowspan="1" colspan="1"><abbrev xmlns:xlink="http://www.w3.org/1999/xlink" xlink:title="Institute of Biology" xlink:type="simple">IB</abbrev> A.6292</td><td rowspan="1" colspan="1"><abbrev xmlns:xlink="http://www.w3.org/1999/xlink" xlink:title="Institute of Biology" xlink:type="simple">IB</abbrev> A.6293</td><td rowspan="1" colspan="1"><abbrev xmlns:xlink="http://www.w3.org/1999/xlink" xlink:title="Institute of Biology" xlink:type="simple">IB</abbrev> A.6489</td><td rowspan="1" colspan="1"><abbrev xmlns:xlink="http://www.w3.org/1999/xlink" xlink:title="Institute of Biology" xlink:type="simple">IB</abbrev> A.6490</td></tr><tr><td rowspan="1" colspan="1">Sex</td><td rowspan="1" colspan="1">M</td><td rowspan="1" colspan="1">M</td><td rowspan="1" colspan="1">M</td><td rowspan="1" colspan="1">M</td><td rowspan="1" colspan="1">M</td><td rowspan="1" colspan="1">F</td><td rowspan="1" colspan="1">F</td><td rowspan="1" colspan="1">F</td><td rowspan="1" colspan="1">F</td><td rowspan="1" colspan="1">F</td><td rowspan="1" colspan="1">F</td><td rowspan="1" colspan="1">F</td><td rowspan="1" colspan="1">F</td><td rowspan="1" colspan="1">J</td><td rowspan="1" colspan="1">J</td><td rowspan="1" colspan="1">M</td><td rowspan="1" colspan="1">F</td></tr><tr><td rowspan="1" colspan="1">
                      <abbrev xmlns:xlink="http://www.w3.org/1999/xlink" xlink:title="Snout-vent length" xlink:type="simple">SVL</abbrev>
                    </td><td rowspan="1" colspan="1">26.96</td><td rowspan="1" colspan="1">23.76</td><td rowspan="1" colspan="1">27.50</td><td rowspan="1" colspan="1">26.20</td><td rowspan="1" colspan="1">24.00</td><td rowspan="1" colspan="1">28.04</td><td rowspan="1" colspan="1">27.86</td><td rowspan="1" colspan="1">30.99</td><td rowspan="1" colspan="1">34.60</td><td rowspan="1" colspan="1">33.60</td><td rowspan="1" colspan="1">32.10</td><td rowspan="1" colspan="1">31.40</td><td rowspan="1" colspan="1">33.40</td><td rowspan="1" colspan="1">19.50</td><td rowspan="1" colspan="1">20.30</td><td rowspan="1" colspan="1">22.31</td><td rowspan="1" colspan="1">25.93</td></tr><tr><td rowspan="1" colspan="1">
                      <abbrev xmlns:xlink="http://www.w3.org/1999/xlink" xlink:title="Head width" xlink:type="simple">HW</abbrev>
                    </td><td rowspan="1" colspan="1">9.34</td><td rowspan="1" colspan="1">8.60</td><td rowspan="1" colspan="1">8.60</td><td rowspan="1" colspan="1">9.10</td><td rowspan="1" colspan="1">7.70</td><td rowspan="1" colspan="1">10.50</td><td rowspan="1" colspan="1">9.25</td><td rowspan="1" colspan="1">11.25</td><td rowspan="1" colspan="1">11.40</td><td rowspan="1" colspan="1">10.50</td><td rowspan="1" colspan="1">10.40</td><td rowspan="1" colspan="1">10.10</td><td rowspan="1" colspan="1">10.40</td><td rowspan="1" colspan="1">6.58</td><td rowspan="1" colspan="1">6.92</td><td rowspan="1" colspan="1">7.53</td><td rowspan="1" colspan="1">9.19</td></tr><tr><td rowspan="1" colspan="1">
                      <abbrev xmlns:xlink="http://www.w3.org/1999/xlink" xlink:title="Head length" xlink:type="simple">HL</abbrev>
                    </td><td rowspan="1" colspan="1">9.65</td><td rowspan="1" colspan="1">8.83</td><td rowspan="1" colspan="1">9.40</td><td rowspan="1" colspan="1">9.30</td><td rowspan="1" colspan="1">8.60</td><td rowspan="1" colspan="1">11.62</td><td rowspan="1" colspan="1">9.91</td><td rowspan="1" colspan="1">12.12</td><td rowspan="1" colspan="1">12.00</td><td rowspan="1" colspan="1">11.70</td><td rowspan="1" colspan="1">11.60</td><td rowspan="1" colspan="1">11.50</td><td rowspan="1" colspan="1">11.60</td><td rowspan="1" colspan="1">7.38</td><td rowspan="1" colspan="1">7.53</td><td rowspan="1" colspan="1">8.13</td><td rowspan="1" colspan="1">9.28</td></tr><tr><td rowspan="1" colspan="1">
                      <abbrev xmlns:xlink="http://www.w3.org/1999/xlink" xlink:title="Distance from jaw angle to nostril" xlink:type="simple">MN</abbrev>
                    </td><td rowspan="1" colspan="1">8.55</td><td rowspan="1" colspan="1">7.85</td><td rowspan="1" colspan="1">8.70</td><td rowspan="1" colspan="1">8.30</td><td rowspan="1" colspan="1">7.00</td><td rowspan="1" colspan="1">9.42</td><td rowspan="1" colspan="1">8.26</td><td rowspan="1" colspan="1">9.72</td><td rowspan="1" colspan="1">10.20</td><td rowspan="1" colspan="1">9.60</td><td rowspan="1" colspan="1">10.20</td><td rowspan="1" colspan="1">9.40</td><td rowspan="1" colspan="1">9.90</td><td rowspan="1" colspan="1">6.57</td><td rowspan="1" colspan="1">6.50</td><td rowspan="1" colspan="1">7.15</td><td rowspan="1" colspan="1">8.09</td></tr><tr><td rowspan="1" colspan="1">
                      <abbrev xmlns:xlink="http://www.w3.org/1999/xlink" xlink:title="Distance from articulation of mandible to front of the eye" xlink:type="simple">MFE</abbrev>
                    </td><td rowspan="1" colspan="1">6.96</td><td rowspan="1" colspan="1">6.21</td><td rowspan="1" colspan="1">6.71</td><td rowspan="1" colspan="1">6.85</td><td rowspan="1" colspan="1">5.90</td><td rowspan="1" colspan="1">7.30</td><td rowspan="1" colspan="1">6.69</td><td rowspan="1" colspan="1">8.25</td><td rowspan="1" colspan="1">8.89</td><td rowspan="1" colspan="1">8.02</td><td rowspan="1" colspan="1">8.75</td><td rowspan="1" colspan="1">7.97</td><td rowspan="1" colspan="1">7.60</td><td rowspan="1" colspan="1">5.46</td><td rowspan="1" colspan="1">5.23</td><td rowspan="1" colspan="1">5.74</td><td rowspan="1" colspan="1">6.56</td></tr><tr><td rowspan="1" colspan="1">
                      <abbrev xmlns:xlink="http://www.w3.org/1999/xlink" xlink:title="Distance from articulation of mandible to back of the eye" xlink:type="simple">MBE</abbrev>
                    </td><td rowspan="1" colspan="1">4.49</td><td rowspan="1" colspan="1">3.61</td><td rowspan="1" colspan="1">4.74</td><td rowspan="1" colspan="1">4.23</td><td rowspan="1" colspan="1">3.55</td><td rowspan="1" colspan="1">4.52</td><td rowspan="1" colspan="1">4.02</td><td rowspan="1" colspan="1">5.06</td><td rowspan="1" colspan="1">5.04</td><td rowspan="1" colspan="1">5.26</td><td rowspan="1" colspan="1">6.03</td><td rowspan="1" colspan="1">4.89</td><td rowspan="1" colspan="1">4.60</td><td rowspan="1" colspan="1">3.05</td><td rowspan="1" colspan="1">3.21</td><td rowspan="1" colspan="1">3.45</td><td rowspan="1" colspan="1">4.04</td></tr><tr><td rowspan="1" colspan="1">
                      <abbrev xmlns:xlink="http://www.w3.org/1999/xlink" xlink:title="Snout length" xlink:type="simple">SL</abbrev>
                    </td><td rowspan="1" colspan="1">2.90</td><td rowspan="1" colspan="1">2.74</td><td rowspan="1" colspan="1">3.50</td><td rowspan="1" colspan="1">3.20</td><td rowspan="1" colspan="1">3.10</td><td rowspan="1" colspan="1">3.82</td><td rowspan="1" colspan="1">3.04</td><td rowspan="1" colspan="1">3.94</td><td rowspan="1" colspan="1">4.10</td><td rowspan="1" colspan="1">4.10</td><td rowspan="1" colspan="1">4.00</td><td rowspan="1" colspan="1">4.00</td><td rowspan="1" colspan="1">4.10</td><td rowspan="1" colspan="1">2.37</td><td rowspan="1" colspan="1">2.72</td><td rowspan="1" colspan="1">2.59</td><td rowspan="1" colspan="1">3.55</td></tr><tr><td rowspan="1" colspan="1">
                      <abbrev xmlns:xlink="http://www.w3.org/1999/xlink" xlink:title="Eye diameter" xlink:type="simple">EL</abbrev>
                    </td><td rowspan="1" colspan="1">2.76</td><td rowspan="1" colspan="1">2.71</td><td rowspan="1" colspan="1">3.30</td><td rowspan="1" colspan="1">3.00</td><td rowspan="1" colspan="1">2.90</td><td rowspan="1" colspan="1">3.16</td><td rowspan="1" colspan="1">3.21</td><td rowspan="1" colspan="1">3.44</td><td rowspan="1" colspan="1">4.20</td><td rowspan="1" colspan="1">4.10</td><td rowspan="1" colspan="1">4.00</td><td rowspan="1" colspan="1">3.80</td><td rowspan="1" colspan="1">4.00</td><td rowspan="1" colspan="1">2.53</td><td rowspan="1" colspan="1">2.23</td><td rowspan="1" colspan="1">2.50</td><td rowspan="1" colspan="1">2.83</td></tr><tr><td rowspan="1" colspan="1">
                      <abbrev xmlns:xlink="http://www.w3.org/1999/xlink" xlink:title="Maximum width of upper eyelid" xlink:type="simple">UEW</abbrev>
                    </td><td rowspan="1" colspan="1">1.71</td><td rowspan="1" colspan="1">1.89</td><td rowspan="1" colspan="1">1.70</td><td rowspan="1" colspan="1">1.60</td><td rowspan="1" colspan="1">1.50</td><td rowspan="1" colspan="1">1.99</td><td rowspan="1" colspan="1">2.01</td><td rowspan="1" colspan="1">2.33</td><td rowspan="1" colspan="1">2.60</td><td rowspan="1" colspan="1">2.50</td><td rowspan="1" colspan="1">2.20</td><td rowspan="1" colspan="1">2.00</td><td rowspan="1" colspan="1">2.40</td><td rowspan="1" colspan="1">1.85</td><td rowspan="1" colspan="1">1.68</td><td rowspan="1" colspan="1">1.88</td><td rowspan="1" colspan="1">1.64</td></tr><tr><td rowspan="1" colspan="1">
                      <abbrev xmlns:xlink="http://www.w3.org/1999/xlink" xlink:title="Internarial distance" xlink:type="simple">IND</abbrev>
                    </td><td rowspan="1" colspan="1">2.63</td><td rowspan="1" colspan="1">2.40</td><td rowspan="1" colspan="1">2.60</td><td rowspan="1" colspan="1">2.80</td><td rowspan="1" colspan="1">2.40</td><td rowspan="1" colspan="1">2.52</td><td rowspan="1" colspan="1">2.53</td><td rowspan="1" colspan="1">2.74</td><td rowspan="1" colspan="1">3.40</td><td rowspan="1" colspan="1">3.20</td><td rowspan="1" colspan="1">2.80</td><td rowspan="1" colspan="1">3.10</td><td rowspan="1" colspan="1">3.10</td><td rowspan="1" colspan="1">1.93</td><td rowspan="1" colspan="1">2.34</td><td rowspan="1" colspan="1">2.14</td><td rowspan="1" colspan="1">2.56</td></tr><tr><td rowspan="1" colspan="1">
                      <abbrev xmlns:xlink="http://www.w3.org/1999/xlink" xlink:title="Interorbital distance" xlink:type="simple">IOD</abbrev>
                    </td><td rowspan="1" colspan="1">1.98</td><td rowspan="1" colspan="1">1.83</td><td rowspan="1" colspan="1">2.00</td><td rowspan="1" colspan="1">1.80</td><td rowspan="1" colspan="1">1.70</td><td rowspan="1" colspan="1">2.02</td><td rowspan="1" colspan="1">2.00</td><td rowspan="1" colspan="1">2.13</td><td rowspan="1" colspan="1">2.60</td><td rowspan="1" colspan="1">2.40</td><td rowspan="1" colspan="1">2.21</td><td rowspan="1" colspan="1">2.40</td><td rowspan="1" colspan="1">2.40</td><td rowspan="1" colspan="1">2.01</td><td rowspan="1" colspan="1">2.10</td><td rowspan="1" colspan="1">2.01</td><td rowspan="1" colspan="1">2.46</td></tr><tr><td rowspan="1" colspan="1">
                      <abbrev xmlns:xlink="http://www.w3.org/1999/xlink" xlink:title="Distance between anterior corners of eyes" xlink:type="simple">DAE</abbrev>
                    </td><td rowspan="1" colspan="1">3.72</td><td rowspan="1" colspan="1">3.61</td><td rowspan="1" colspan="1">4.20</td><td rowspan="1" colspan="1">4.61</td><td rowspan="1" colspan="1">3.56</td><td rowspan="1" colspan="1">4.48</td><td rowspan="1" colspan="1">4.14</td><td rowspan="1" colspan="1">5.46</td><td rowspan="1" colspan="1">4.97</td><td rowspan="1" colspan="1">5.28</td><td rowspan="1" colspan="1">4.92</td><td rowspan="1" colspan="1">5.27</td><td rowspan="1" colspan="1">5.44</td><td rowspan="1" colspan="1">3.27</td><td rowspan="1" colspan="1">3.70</td><td rowspan="1" colspan="1">3.81</td><td rowspan="1" colspan="1">4.27</td></tr><tr><td rowspan="1" colspan="1">
                      <abbrev xmlns:xlink="http://www.w3.org/1999/xlink" xlink:title="Distance between posterior corners of eyes" xlink:type="simple">DPE</abbrev>
                    </td><td rowspan="1" colspan="1">6.03</td><td rowspan="1" colspan="1">5.73</td><td rowspan="1" colspan="1">6.38</td><td rowspan="1" colspan="1">6.30</td><td rowspan="1" colspan="1">5.64</td><td rowspan="1" colspan="1">6.47</td><td rowspan="1" colspan="1">6.22</td><td rowspan="1" colspan="1">7.93</td><td rowspan="1" colspan="1">8.49</td><td rowspan="1" colspan="1">8.99</td><td rowspan="1" colspan="1">7.72</td><td rowspan="1" colspan="1">8.53</td><td rowspan="1" colspan="1">7.73</td><td rowspan="1" colspan="1">5.14</td><td rowspan="1" colspan="1">5.23</td><td rowspan="1" colspan="1">5.35</td><td rowspan="1" colspan="1">5.51</td></tr><tr><td rowspan="1" colspan="1">
                      <abbrev xmlns:xlink="http://www.w3.org/1999/xlink" xlink:title="Distance from nostril to tip of snout" xlink:type="simple">S-NL</abbrev>
                    </td><td rowspan="1" colspan="1">1.83</td><td rowspan="1" colspan="1">1.85</td><td rowspan="1" colspan="1">1.61</td><td rowspan="1" colspan="1">1.52</td><td rowspan="1" colspan="1">1.40</td><td rowspan="1" colspan="1">2.05</td><td rowspan="1" colspan="1">1.93</td><td rowspan="1" colspan="1">1.93</td><td rowspan="1" colspan="1">2.10</td><td rowspan="1" colspan="1">2.12</td><td rowspan="1" colspan="1">1.76</td><td rowspan="1" colspan="1">2.14</td><td rowspan="1" colspan="1">2.10</td><td rowspan="1" colspan="1">1.23</td><td rowspan="1" colspan="1">1.16</td><td rowspan="1" colspan="1">1.97</td><td rowspan="1" colspan="1">1.99</td></tr><tr><td rowspan="1" colspan="1">
                      <abbrev xmlns:xlink="http://www.w3.org/1999/xlink" xlink:title="Distance from anterior corner of eye to nostril" xlink:type="simple">N-EL</abbrev>
                    </td><td rowspan="1" colspan="1">1.85</td><td rowspan="1" colspan="1">1.81</td><td rowspan="1" colspan="1">1.59</td><td rowspan="1" colspan="1">1.46</td><td rowspan="1" colspan="1">1.30</td><td rowspan="1" colspan="1">2.08</td><td rowspan="1" colspan="1">1.92</td><td rowspan="1" colspan="1">1.89</td><td rowspan="1" colspan="1">2.11</td><td rowspan="1" colspan="1">2.09</td><td rowspan="1" colspan="1">1.81</td><td rowspan="1" colspan="1">2.09</td><td rowspan="1" colspan="1">2.09</td><td rowspan="1" colspan="1">1.13</td><td rowspan="1" colspan="1">1.12</td><td rowspan="1" colspan="1">2.01</td><td rowspan="1" colspan="1">2.05</td></tr><tr><td rowspan="1" colspan="1">
                      <abbrev xmlns:xlink="http://www.w3.org/1999/xlink" xlink:title="Upper arm length" xlink:type="simple">FLL</abbrev>
                    </td><td rowspan="1" colspan="1">5.42</td><td rowspan="1" colspan="1">4.26</td><td rowspan="1" colspan="1">4.60</td><td rowspan="1" colspan="1">5.20</td><td rowspan="1" colspan="1">4.40</td><td rowspan="1" colspan="1">4.64</td><td rowspan="1" colspan="1">5.24</td><td rowspan="1" colspan="1">5.25</td><td rowspan="1" colspan="1">5.60</td><td rowspan="1" colspan="1">6.10</td><td rowspan="1" colspan="1">5.80</td><td rowspan="1" colspan="1">5.80</td><td rowspan="1" colspan="1">5.40</td><td rowspan="1" colspan="1">3.37</td><td rowspan="1" colspan="1">3.93</td><td rowspan="1" colspan="1">3.50</td><td rowspan="1" colspan="1">4.63</td></tr><tr><td rowspan="1" colspan="1">
                      <abbrev xmlns:xlink="http://www.w3.org/1999/xlink" xlink:title="Hand length" xlink:type="simple">HAL</abbrev>
                    </td><td rowspan="1" colspan="1">10.11</td><td rowspan="1" colspan="1">9.58</td><td rowspan="1" colspan="1">11.30</td><td rowspan="1" colspan="1">10.70</td><td rowspan="1" colspan="1">9.20</td><td rowspan="1" colspan="1">12.01</td><td rowspan="1" colspan="1">11.41</td><td rowspan="1" colspan="1">13.63</td><td rowspan="1" colspan="1">12.70</td><td rowspan="1" colspan="1">13.10</td><td rowspan="1" colspan="1">12.90</td><td rowspan="1" colspan="1">13.60</td><td rowspan="1" colspan="1">12.80</td><td rowspan="1" colspan="1">8.33</td><td rowspan="1" colspan="1">8.78</td><td rowspan="1" colspan="1">9.05</td><td rowspan="1" colspan="1">9.96</td></tr><tr><td rowspan="1" colspan="1">
                      <abbrev xmlns:xlink="http://www.w3.org/1999/xlink" xlink:title="Length of fingers I" xlink:type="simple">F1</abbrev>
                    </td><td rowspan="1" colspan="1">2.75</td><td rowspan="1" colspan="1">2.43</td><td rowspan="1" colspan="1">2.86</td><td rowspan="1" colspan="1">2.41</td><td rowspan="1" colspan="1">2.42</td><td rowspan="1" colspan="1">2.95</td><td rowspan="1" colspan="1">2.98</td><td rowspan="1" colspan="1">3.01</td><td rowspan="1" colspan="1">3.02</td><td rowspan="1" colspan="1">2.85</td><td rowspan="1" colspan="1">2.76</td><td rowspan="1" colspan="1">2.78</td><td rowspan="1" colspan="1">3.01</td><td rowspan="1" colspan="1">2.57</td><td rowspan="1" colspan="1">2.66</td><td rowspan="1" colspan="1">2.39</td><td rowspan="1" colspan="1">2.34</td></tr><tr><td rowspan="1" colspan="1">
                      <abbrev xmlns:xlink="http://www.w3.org/1999/xlink" xlink:title="Length of fingers II" xlink:type="simple">F2</abbrev>
                    </td><td rowspan="1" colspan="1">2.20</td><td rowspan="1" colspan="1">2.12</td><td rowspan="1" colspan="1">2.63</td><td rowspan="1" colspan="1">2.06</td><td rowspan="1" colspan="1">2.04</td><td rowspan="1" colspan="1">2.63</td><td rowspan="1" colspan="1">2.62</td><td rowspan="1" colspan="1">2.65</td><td rowspan="1" colspan="1">2.52</td><td rowspan="1" colspan="1">2.46</td><td rowspan="1" colspan="1">2.39</td><td rowspan="1" colspan="1">2.35</td><td rowspan="1" colspan="1">2.54</td><td rowspan="1" colspan="1">1.95</td><td rowspan="1" colspan="1">2.30</td><td rowspan="1" colspan="1">2.36</td><td rowspan="1" colspan="1">2.32</td></tr><tr><td rowspan="1" colspan="1">
                      <abbrev xmlns:xlink="http://www.w3.org/1999/xlink" xlink:title="Length of fingers III" xlink:type="simple">F3</abbrev>
                    </td><td rowspan="1" colspan="1">3.57</td><td rowspan="1" colspan="1">2.79</td><td rowspan="1" colspan="1">3.90</td><td rowspan="1" colspan="1">3.20</td><td rowspan="1" colspan="1">2.80</td><td rowspan="1" colspan="1">4.16</td><td rowspan="1" colspan="1">4.24</td><td rowspan="1" colspan="1">3.78</td><td rowspan="1" colspan="1">4.00</td><td rowspan="1" colspan="1">3.90</td><td rowspan="1" colspan="1">3.70</td><td rowspan="1" colspan="1">3.90</td><td rowspan="1" colspan="1">3.50</td><td rowspan="1" colspan="1">2.48</td><td rowspan="1" colspan="1">3.34</td><td rowspan="1" colspan="1">3.05</td><td rowspan="1" colspan="1">3.01</td></tr><tr><td rowspan="1" colspan="1">
                      <abbrev xmlns:xlink="http://www.w3.org/1999/xlink" xlink:title="Length of fingers IV" xlink:type="simple">F4</abbrev>
                    </td><td rowspan="1" colspan="1">2.81</td><td rowspan="1" colspan="1">2.51</td><td rowspan="1" colspan="1">2.94</td><td rowspan="1" colspan="1">2.46</td><td rowspan="1" colspan="1">2.51</td><td rowspan="1" colspan="1">3.05</td><td rowspan="1" colspan="1">3.01</td><td rowspan="1" colspan="1">3.21</td><td rowspan="1" colspan="1">3.19</td><td rowspan="1" colspan="1">2.89</td><td rowspan="1" colspan="1">2.81</td><td rowspan="1" colspan="1">2.86</td><td rowspan="1" colspan="1">3.12</td><td rowspan="1" colspan="1">2.58</td><td rowspan="1" colspan="1">2.57</td><td rowspan="1" colspan="1">2.55</td><td rowspan="1" colspan="1">2.58</td></tr><tr><td rowspan="1" colspan="1">
                      <abbrev xmlns:xlink="http://www.w3.org/1999/xlink" xlink:title="Thigh length" xlink:type="simple">THIGH</abbrev>
                    </td><td rowspan="1" colspan="1">11.03</td><td rowspan="1" colspan="1">11.09</td><td rowspan="1" colspan="1">13.10</td><td rowspan="1" colspan="1">13.10</td><td rowspan="1" colspan="1">11.70</td><td rowspan="1" colspan="1">13.00</td><td rowspan="1" colspan="1">13.19</td><td rowspan="1" colspan="1">15.63</td><td rowspan="1" colspan="1">15.50</td><td rowspan="1" colspan="1">16.30</td><td rowspan="1" colspan="1">15.00</td><td rowspan="1" colspan="1">16.10</td><td rowspan="1" colspan="1">15.90</td><td rowspan="1" colspan="1">8.50</td><td rowspan="1" colspan="1">10.10</td><td rowspan="1" colspan="1">10.15</td><td rowspan="1" colspan="1">12.68</td></tr><tr><td rowspan="1" colspan="1">
                      <abbrev xmlns:xlink="http://www.w3.org/1999/xlink" xlink:title="Tibia length" xlink:type="simple">TL</abbrev>
                    </td><td rowspan="1" colspan="1">10.73</td><td rowspan="1" colspan="1">10.66</td><td rowspan="1" colspan="1">12.80</td><td rowspan="1" colspan="1">12.40</td><td rowspan="1" colspan="1">11.10</td><td rowspan="1" colspan="1">12.80</td><td rowspan="1" colspan="1">12.93</td><td rowspan="1" colspan="1">15.54</td><td rowspan="1" colspan="1">15.00</td><td rowspan="1" colspan="1">15.00</td><td rowspan="1" colspan="1">14.80</td><td rowspan="1" colspan="1">15.30</td><td rowspan="1" colspan="1">15.20</td><td rowspan="1" colspan="1">8.32</td><td rowspan="1" colspan="1">9.81</td><td rowspan="1" colspan="1">9.03</td><td rowspan="1" colspan="1">12.57</td></tr><tr><td rowspan="1" colspan="1">
                      <abbrev xmlns:xlink="http://www.w3.org/1999/xlink" xlink:title="Foot length" xlink:type="simple">FoL</abbrev>
                    </td><td rowspan="1" colspan="1">17.74</td><td rowspan="1" colspan="1">15.43</td><td rowspan="1" colspan="1">14.40</td><td rowspan="1" colspan="1">14.20</td><td rowspan="1" colspan="1">13.20</td><td rowspan="1" colspan="1">20.36</td><td rowspan="1" colspan="1">19.15</td><td rowspan="1" colspan="1">21.65</td><td rowspan="1" colspan="1">15.20</td><td rowspan="1" colspan="1">15.30</td><td rowspan="1" colspan="1">15.40</td><td rowspan="1" colspan="1">16.80</td><td rowspan="1" colspan="1">15.00</td><td rowspan="1" colspan="1">13.14</td><td rowspan="1" colspan="1">14.18</td><td rowspan="1" colspan="1">13.48</td><td rowspan="1" colspan="1">18.58</td></tr><tr><td rowspan="1" colspan="1"><abbrev xmlns:xlink="http://www.w3.org/1999/xlink" xlink:title="Head width" xlink:type="simple">HW</abbrev>/<abbrev xmlns:xlink="http://www.w3.org/1999/xlink" xlink:title="Head length" xlink:type="simple">HL</abbrev></td><td rowspan="1" colspan="1">0.97</td><td rowspan="1" colspan="1">0.97</td><td rowspan="1" colspan="1">0.91</td><td rowspan="1" colspan="1">0.98</td><td rowspan="1" colspan="1">0.90</td><td rowspan="1" colspan="1">0.90</td><td rowspan="1" colspan="1">0.93</td><td rowspan="1" colspan="1">0.93</td><td rowspan="1" colspan="1">0.95</td><td rowspan="1" colspan="1">0.90</td><td rowspan="1" colspan="1">0.90</td><td rowspan="1" colspan="1">0.88</td><td rowspan="1" colspan="1">0.90</td><td rowspan="1" colspan="1"/><td rowspan="1" colspan="1"/><td rowspan="1" colspan="1">0.93</td><td rowspan="1" colspan="1">0.99</td></tr><tr><td rowspan="1" colspan="1"><abbrev xmlns:xlink="http://www.w3.org/1999/xlink" xlink:title="Interorbital distance" xlink:type="simple">IOD</abbrev>/<abbrev xmlns:xlink="http://www.w3.org/1999/xlink" xlink:title="Internarial distance" xlink:type="simple">IND</abbrev></td><td rowspan="1" colspan="1">0.75</td><td rowspan="1" colspan="1">0.76</td><td rowspan="1" colspan="1">0.77</td><td rowspan="1" colspan="1">0.64</td><td rowspan="1" colspan="1">0.71</td><td rowspan="1" colspan="1">0.80</td><td rowspan="1" colspan="1">0.79</td><td rowspan="1" colspan="1">0.78</td><td rowspan="1" colspan="1">0.76</td><td rowspan="1" colspan="1">0.75</td><td rowspan="1" colspan="1">0.79</td><td rowspan="1" colspan="1">0.77</td><td rowspan="1" colspan="1">0.77</td><td rowspan="1" colspan="1">1.04</td><td rowspan="1" colspan="1">0.90</td><td rowspan="1" colspan="1">1.06</td><td rowspan="1" colspan="1">1.04</td></tr><tr><td rowspan="1" colspan="1"><abbrev xmlns:xlink="http://www.w3.org/1999/xlink" xlink:title="Snout length" xlink:type="simple">SL</abbrev>/<abbrev xmlns:xlink="http://www.w3.org/1999/xlink" xlink:title="Head length" xlink:type="simple">HL</abbrev></td><td rowspan="1" colspan="1">0.30</td><td rowspan="1" colspan="1">0.31</td><td rowspan="1" colspan="1">0.37</td><td rowspan="1" colspan="1">0.34</td><td rowspan="1" colspan="1">0.36</td><td rowspan="1" colspan="1">0.33</td><td rowspan="1" colspan="1">0.31</td><td rowspan="1" colspan="1">0.33</td><td rowspan="1" colspan="1">0.34</td><td rowspan="1" colspan="1">0.35</td><td rowspan="1" colspan="1">0.34</td><td rowspan="1" colspan="1">0.35</td><td rowspan="1" colspan="1">0.35</td><td rowspan="1" colspan="1">0.32</td><td rowspan="1" colspan="1">0.36</td><td rowspan="1" colspan="1">0.32</td><td rowspan="1" colspan="1">0.38</td></tr><tr><td rowspan="1" colspan="1"><abbrev xmlns:xlink="http://www.w3.org/1999/xlink" xlink:title="Distance from nostril to tip of snout" xlink:type="simple">S-NL</abbrev>/<abbrev xmlns:xlink="http://www.w3.org/1999/xlink" xlink:title="Distance from anterior corner of eye to nostril" xlink:type="simple">N-EL</abbrev></td><td rowspan="1" colspan="1">0.99</td><td rowspan="1" colspan="1">1.02</td><td rowspan="1" colspan="1">1.01</td><td rowspan="1" colspan="1">1.04</td><td rowspan="1" colspan="1">1.08</td><td rowspan="1" colspan="1">0.99</td><td rowspan="1" colspan="1">1.01</td><td rowspan="1" colspan="1">1.02</td><td rowspan="1" colspan="1">1.00</td><td rowspan="1" colspan="1">1.01</td><td rowspan="1" colspan="1">0.97</td><td rowspan="1" colspan="1">1.02</td><td rowspan="1" colspan="1">1.00</td><td rowspan="1" colspan="1">1.09</td><td rowspan="1" colspan="1">1.04</td><td rowspan="1" colspan="1">0.98</td><td rowspan="1" colspan="1">0.97</td></tr><tr><td rowspan="1" colspan="1"><abbrev xmlns:xlink="http://www.w3.org/1999/xlink" xlink:title="Hand length" xlink:type="simple">HAL</abbrev>/<abbrev xmlns:xlink="http://www.w3.org/1999/xlink" xlink:title="Snout-vent length" xlink:type="simple">SVL</abbrev></td><td rowspan="1" colspan="1">0.38</td><td rowspan="1" colspan="1">0.40</td><td rowspan="1" colspan="1">0.41</td><td rowspan="1" colspan="1">0.41</td><td rowspan="1" colspan="1">0.38</td><td rowspan="1" colspan="1">0.43</td><td rowspan="1" colspan="1">0.41</td><td rowspan="1" colspan="1">0.44</td><td rowspan="1" colspan="1">0.37</td><td rowspan="1" colspan="1">0.39</td><td rowspan="1" colspan="1">0.40</td><td rowspan="1" colspan="1">0.43</td><td rowspan="1" colspan="1">0.38</td><td rowspan="1" colspan="1">0.43</td><td rowspan="1" colspan="1">0.43</td><td rowspan="1" colspan="1">0.41</td><td rowspan="1" colspan="1">0.38</td></tr><tr><td rowspan="1" colspan="1">TbL/FeL</td><td rowspan="1" colspan="1">0.97</td><td rowspan="1" colspan="1">0.96</td><td rowspan="1" colspan="1">0.98</td><td rowspan="1" colspan="1">0.95</td><td rowspan="1" colspan="1">0.95</td><td rowspan="1" colspan="1">0.98</td><td rowspan="1" colspan="1">0.98</td><td rowspan="1" colspan="1">0.99</td><td rowspan="1" colspan="1">0.97</td><td rowspan="1" colspan="1">0.92</td><td rowspan="1" colspan="1">0.99</td><td rowspan="1" colspan="1">0.95</td><td rowspan="1" colspan="1">0.96</td><td rowspan="1" colspan="1">0.98</td><td rowspan="1" colspan="1">0.97</td><td rowspan="1" colspan="1">0.89</td><td rowspan="1" colspan="1">0.99</td></tr><tr><td rowspan="1" colspan="1">SNL/ED</td><td rowspan="1" colspan="1">1.05</td><td rowspan="1" colspan="1">1.01</td><td rowspan="1" colspan="1">1.06</td><td rowspan="1" colspan="1">1.07</td><td rowspan="1" colspan="1">1.07</td><td rowspan="1" colspan="1">1.21</td><td rowspan="1" colspan="1">0.95</td><td rowspan="1" colspan="1">1.15</td><td rowspan="1" colspan="1">0.98</td><td rowspan="1" colspan="1">1.00</td><td rowspan="1" colspan="1">1.00</td><td rowspan="1" colspan="1">1.05</td><td rowspan="1" colspan="1">1.03</td><td rowspan="1" colspan="1">0.94</td><td rowspan="1" colspan="1">1.22</td><td rowspan="1" colspan="1">1.04</td><td rowspan="1" colspan="1">1.25</td></tr></tbody></table></table-wrap><p>Forelimbs short and robust (<abbrev xmlns:xlink="http://www.w3.org/1999/xlink" xlink:title="Hand length" xlink:type="simple">HAL</abbrev>/<abbrev xmlns:xlink="http://www.w3.org/1999/xlink" xlink:title="Snout-vent length" xlink:type="simple">SVL</abbrev> 0.38), fingers thin and long, relative finger lengths II&lt;I&lt;IV&lt;III; tips of fingers pointed, not dilated into disks; fingers free of webbing; subarticular tubercles prominent and round, formula 1,1,2,2 inner and outer palmar tubercles prominent and round; finger I with nuptial pad.</p><p>Hind limbs robust, femur shorter than tibia length (<abbrev xmlns:xlink="http://www.w3.org/1999/xlink" xlink:title="Thigh length" xlink:type="simple">THIGH</abbrev>/FL 0.97), heels not meeting when hind limbs flexed at right angles to the axis of the body; inner metatarsal tubercle reaching at the posterior margin of supratympanic rim when the hind limb is stretched along the side of the body; toes long and thin, relative lengths I&lt;II&lt;V&lt;III&lt;IV; tips of toes pointed; webbing formula between toes I ½ – ½ II ½ – 1½ III ½ – 1 IV1 ¾ – ½ V; indistinct lateral fringes on lateral edges of toes I and V; subarticular tubercles round, prominent, formula 1,1,2,3,2; inner metatarsal tubercle elongated; outer metatarsal tubercle absent; tarsal fold absent.</p><p>Skin on dorsal surface of the body is relatively smooth, with several round tubercles creating two weak dorsoventral folds; the dorsal surface of thighs is smoother than that of the tibiae with some small tubercles; supratympanic fold distinct, slightly curved and extending from the posterior corner of the eye to shoulder; chin, throat, and chest smooth, belly slightly smooth; ventral side of fore and hindlimbs smooth.</p></tp:treatment-sec><tp:treatment-sec sec-type="Coloration of holotype in life"><title>Coloration of holotype in life.</title><p>Dorsal surface brown with a dark brown stripe, which is paler in head and posterior of the back, along the spine; dorsal limbs with some dark brown spots without transverse bars; a narrow transverse bar between orbits; supratympanic fold brown. Loreal region, flank light brown. Pupil is bordered with bronze margin; iris black. Throat dark with cream mottling; the skin of chest and belly creamy with white speckles; the ventral surface of thighs brownish pink with dark spots, ventral surface of feet dark grey with bronze speckles (Fig. <xref ref-type="fig" rid="F2">2</xref>).</p></tp:treatment-sec><tp:treatment-sec sec-type="Coloration of holotype in preservative"><title>Coloration of holotype in preservative.</title><p>The dorsum is dark grey; the mid-dorsal stripe is unclear; the nuptial pad is light grey, slightly transparent; the ventral surface is light brown; mottling on the throat grey white (Fig. <xref ref-type="fig" rid="F3">3</xref>).</p><fig id="F3" position="float" orientation="portrait"><object-id xmlns:xlink="http://www.w3.org/1999/xlink" content-type="doi" xlink:type="simple">10.3897/zookeys.1278.169620.figure3</object-id><object-id xmlns:xlink="http://www.w3.org/1999/xlink" content-type="arpha" xlink:type="simple">5FBF5310-EEC0-509B-B199-E0C5A22B1E28</object-id><label>Figure 3.</label><caption><p>Dorsal view (<bold>A</bold>), ventral view (<bold>B</bold>), ventral side of right hand (<bold>C</bold>), ventral side of right foot (<bold>D</bold>) of the holotype of <italic><tp:taxon-name><tp:taxon-name-part taxon-name-part-type="genus" reg="Occidozyga">Occidozyga</tp:taxon-name-part> <tp:taxon-name-part taxon-name-part-type="species" reg="nishikawai">nishikawai</tp:taxon-name-part></tp:taxon-name></italic> sp. nov. (<abbrev xmlns:xlink="http://www.w3.org/1999/xlink" xlink:title="Institute of Biology" xlink:type="simple">IB</abbrev> A.6287) in preservative.</p></caption><graphic xmlns:xlink="http://www.w3.org/1999/xlink" xlink:href="zookeys-1278-111_article-169620__-g003.jpg" id="oo_1610969.jpg" position="float" orientation="portrait" xlink:type="simple"><uri content-type="original_file" xlink:type="simple">https://binary.pensoft.net/fig/1610969</uri></graphic></fig></tp:treatment-sec><tp:treatment-sec sec-type="Variation"><title>Variation.</title><p>The measurements of the type series are given in Table <xref ref-type="table" rid="T3">3</xref>. Females are larger than males, dorsal coloration varies in life, from pale brown to dark brown; mid-dorsal stripe present in almost all specimens but varies among individuals, distinct or indistinct (Figs <xref ref-type="fig" rid="F4">4</xref>, <xref ref-type="fig" rid="F5">5</xref>).</p><fig id="F4" position="float" orientation="portrait"><object-id xmlns:xlink="http://www.w3.org/1999/xlink" content-type="doi" xlink:type="simple">10.3897/zookeys.1278.169620.figure4</object-id><object-id xmlns:xlink="http://www.w3.org/1999/xlink" content-type="arpha" xlink:type="simple">33D7BB52-7F0B-5D7C-96D2-22E31EDF4976</object-id><label>Figure 4.</label><caption><p>Coloration variation of the paratypes of <italic><tp:taxon-name><tp:taxon-name-part taxon-name-part-type="genus" reg="Occidozyga">Occidozyga</tp:taxon-name-part> <tp:taxon-name-part taxon-name-part-type="species" reg="nishikawai">nishikawai</tp:taxon-name-part></tp:taxon-name></italic> sp. nov. in life. <bold>A</bold>. <abbrev xmlns:xlink="http://www.w3.org/1999/xlink" xlink:title="Institute of Biology" xlink:type="simple">IB</abbrev> A.6290; <bold>B</bold>. <abbrev xmlns:xlink="http://www.w3.org/1999/xlink" xlink:title="Institute of Biology" xlink:type="simple">IB</abbrev> A.6297; <bold>C</bold>. <abbrev xmlns:xlink="http://www.w3.org/1999/xlink" xlink:title="Institute of Biology" xlink:type="simple">IB</abbrev> A.6289; <bold>D</bold>. <abbrev xmlns:xlink="http://www.w3.org/1999/xlink" xlink:title="Institute of Biology" xlink:type="simple">IB</abbrev> A.6291.</p></caption><graphic xmlns:xlink="http://www.w3.org/1999/xlink" xlink:href="zookeys-1278-111_article-169620__-g004.jpg" id="oo_1610970.jpg" position="float" orientation="portrait" xlink:type="simple"><uri content-type="original_file" xlink:type="simple">https://binary.pensoft.net/fig/1610970</uri></graphic></fig><fig id="F5" position="float" orientation="portrait"><object-id xmlns:xlink="http://www.w3.org/1999/xlink" content-type="doi" xlink:type="simple">10.3897/zookeys.1278.169620.figure5</object-id><object-id xmlns:xlink="http://www.w3.org/1999/xlink" content-type="arpha" xlink:type="simple">9E206C01-ABFC-5379-A2C9-6510F782EAF3</object-id><label>Figure 5.</label><caption><p>Variation of coloration in males of <italic><tp:taxon-name><tp:taxon-name-part taxon-name-part-type="genus" reg="Occidozyga">Occidozyga</tp:taxon-name-part> <tp:taxon-name-part taxon-name-part-type="species" reg="nishikawai">nishikawai</tp:taxon-name-part></tp:taxon-name></italic> sp. nov. in preservative. <bold>A, B</bold>. <abbrev xmlns:xlink="http://www.w3.org/1999/xlink" xlink:title="Institute of Biology" xlink:type="simple">IB</abbrev> A.6288; <bold>C, D</bold>. <abbrev xmlns:xlink="http://www.w3.org/1999/xlink" xlink:title="Institute of Biology" xlink:type="simple">IB</abbrev> A.6291; <bold>E, F</bold>. <abbrev xmlns:xlink="http://www.w3.org/1999/xlink" xlink:title="Institute of Biology" xlink:type="simple">IB</abbrev> A.6289; <bold>G, H</bold>. <abbrev xmlns:xlink="http://www.w3.org/1999/xlink" xlink:title="Institute of Biology" xlink:type="simple">IB</abbrev> A.6290; <bold>I, J</bold>. <abbrev xmlns:xlink="http://www.w3.org/1999/xlink" xlink:title="Institute of Biology" xlink:type="simple">IB</abbrev> A. 6293; <bold>K, L</bold>. <abbrev xmlns:xlink="http://www.w3.org/1999/xlink" xlink:title="Institute of Biology" xlink:type="simple">IB</abbrev> A 6292.</p></caption><graphic xmlns:xlink="http://www.w3.org/1999/xlink" xlink:href="zookeys-1278-111_article-169620__-g005.jpg" id="oo_1610971.jpg" position="float" orientation="portrait" xlink:type="simple"><uri content-type="original_file" xlink:type="simple">https://binary.pensoft.net/fig/1610971</uri></graphic></fig></tp:treatment-sec><tp:treatment-sec sec-type="Male secondary sexual characteristics"><title>Male secondary sexual characteristics.</title><p>Vocal sac absent; in the breeding season, a single, pale yellow, swollen, and granular nuptial pad on the dorsal surface of finger I. Males slightly smaller than females (<abbrev xmlns:xlink="http://www.w3.org/1999/xlink" xlink:title="Snout-vent length" xlink:type="simple">SVL</abbrev> 23.76–27.50 mm in males, <italic>n</italic> = 5 and 27.86–34.60 in females, <italic>n</italic> = 8) (Table <xref ref-type="table" rid="T3">3</xref>).</p></tp:treatment-sec><tp:treatment-sec sec-type="Natural history notes"><title>Natural history notes.</title><p>The holotype was discovered while it was calling from a puddle in the forest near a residential area. There were no paddy rice fields in the surroundings. The paratypes were found in an open land with grass and bushes, ~ 30 m away from a nearby rice field. Another frog species, <italic><tp:taxon-name><tp:taxon-name-part taxon-name-part-type="genus" reg="Microhyla">Microhyla</tp:taxon-name-part> <tp:taxon-name-part taxon-name-part-type="uncertainty-rank">cf.</tp:taxon-name-part> <tp:taxon-name-part taxon-name-part-type="species" reg="pulchra">pulchra</tp:taxon-name-part></tp:taxon-name></italic>, was also found around the puddle, and two individuals of green pit vipers (<italic><tp:taxon-name><tp:taxon-name-part taxon-name-part-type="genus" reg="Trimeresurus">Trimeresurus</tp:taxon-name-part></tp:taxon-name></italic> sp.) (Fig. <xref ref-type="fig" rid="F6">6</xref>).</p><fig id="F6" position="float" orientation="portrait"><object-id xmlns:xlink="http://www.w3.org/1999/xlink" content-type="doi" xlink:type="simple">10.3897/zookeys.1278.169620.figure6</object-id><object-id xmlns:xlink="http://www.w3.org/1999/xlink" content-type="arpha" xlink:type="simple">676CFDB2-234B-5922-B7AE-8FF7D91A9D70</object-id><label>Figure 6.</label><caption><p>Habitat of the new <italic><tp:taxon-name><tp:taxon-name-part taxon-name-part-type="genus" reg="Occidozyga">Occidozyga</tp:taxon-name-part></tp:taxon-name></italic> species, in which the holotype was found in Kon Plong Commune, Quang Ngai Province, Central Vietnam; the vegetation also was inhabited by green pit vipers (<italic><tp:taxon-name><tp:taxon-name-part taxon-name-part-type="genus" reg="Trimeresurus">Trimeresurus</tp:taxon-name-part></tp:taxon-name></italic> sp.), visible lower left in the photograph.</p></caption><graphic xmlns:xlink="http://www.w3.org/1999/xlink" xlink:href="zookeys-1278-111_article-169620__-g006.jpg" id="oo_1610972.jpg" position="float" orientation="portrait" xlink:type="simple"><uri content-type="original_file" xlink:type="simple">https://binary.pensoft.net/fig/1610972</uri></graphic></fig></tp:treatment-sec><tp:treatment-sec sec-type="Distribution and conservation status"><title>Distribution and conservation status.</title><p>The new species <italic><tp:taxon-name><tp:taxon-name-part taxon-name-part-type="genus" reg="Occidozyga">Occidozyga</tp:taxon-name-part> <tp:taxon-name-part taxon-name-part-type="species" reg="nishikawai">nishikawai</tp:taxon-name-part></tp:taxon-name></italic> sp. nov. is currently known from Kon Plong Commune, Quang Ngai Province; Kon Chu Rang Nature Reserve, Gia Lai Province; Hoa Thinh Commune, Dak Lak Province; and Van Ninh Commune, Khanh Hoa Province (Fig. <xref ref-type="fig" rid="F7">7</xref>). Populations of <italic><tp:taxon-name><tp:taxon-name-part taxon-name-part-type="genus" reg="Occidozyga">Occidozyga</tp:taxon-name-part></tp:taxon-name></italic> in central Vietnam were previously misidentified as <italic><tp:taxon-name><tp:taxon-name-part taxon-name-part-type="genus" reg="Occidozyga">O.</tp:taxon-name-part> <tp:taxon-name-part taxon-name-part-type="species" reg="martensii">martensii</tp:taxon-name-part></tp:taxon-name></italic> (<xref ref-type="bibr" rid="B23">Nguyen et al. 2009</xref>). Consequently, the actual distribution of <italic><tp:taxon-name><tp:taxon-name-part taxon-name-part-type="genus" reg="Occidozyga">Occidozyga</tp:taxon-name-part> <tp:taxon-name-part taxon-name-part-type="species" reg="nishikawai">nishikawai</tp:taxon-name-part></tp:taxon-name></italic> sp. nov. likely extends to neighboring provinces from where <italic><tp:taxon-name><tp:taxon-name-part taxon-name-part-type="genus" reg="Occidozyga">O.</tp:taxon-name-part> <tp:taxon-name-part taxon-name-part-type="species" reg="martensii">martensii</tp:taxon-name-part></tp:taxon-name></italic> was previously reported.</p><fig id="F7" position="float" orientation="portrait"><object-id xmlns:xlink="http://www.w3.org/1999/xlink" content-type="doi" xlink:type="simple">10.3897/zookeys.1278.169620.figure7</object-id><object-id xmlns:xlink="http://www.w3.org/1999/xlink" content-type="arpha" xlink:type="simple">72BB1DD0-0BA8-5D81-A34D-3C165ECF801D</object-id><label>Figure 7.</label><caption><p>Map showing the distribution of <italic><tp:taxon-name><tp:taxon-name-part taxon-name-part-type="genus" reg="Occidozyga">Occidozyga</tp:taxon-name-part> <tp:taxon-name-part taxon-name-part-type="species" reg="nishikawai">nishikawai</tp:taxon-name-part></tp:taxon-name></italic> sp. nov. (red stars), <italic><tp:taxon-name><tp:taxon-name-part taxon-name-part-type="genus" reg="Occidozyga">O.</tp:taxon-name-part> <tp:taxon-name-part taxon-name-part-type="species" reg="lingnanica">lingnanica</tp:taxon-name-part></tp:taxon-name></italic> in the previous study (purple circles) and in this study (blue triangles).</p></caption><graphic xmlns:xlink="http://www.w3.org/1999/xlink" xlink:href="zookeys-1278-111_article-169620__-g007.jpg" id="oo_1610973.jpg" position="float" orientation="portrait" xlink:type="simple"><uri content-type="original_file" xlink:type="simple">https://binary.pensoft.net/fig/1610973</uri></graphic></fig></tp:treatment-sec><tp:treatment-sec sec-type="Comparisons"><title>Comparisons.</title><p>We compare the new species with all species in the genus <italic><tp:taxon-name><tp:taxon-name-part taxon-name-part-type="genus" reg="Occidozyga">Occidozyga</tp:taxon-name-part></tp:taxon-name></italic> in Table <xref ref-type="table" rid="T4">4</xref>.</p><table-wrap id="T4" position="float" orientation="portrait"><label>Table 4.</label><caption><p>Comparison of morphological characters of species within the genus <italic><tp:taxon-name><tp:taxon-name-part taxon-name-part-type="genus" reg="Occidozyga">Occidozyga</tp:taxon-name-part></tp:taxon-name></italic>.</p></caption><table><tbody><tr><th rowspan="1" colspan="1">Characters</th><th rowspan="1" colspan="1"><abbrev xmlns:xlink="http://www.w3.org/1999/xlink" xlink:title="Snout-vent length" xlink:type="simple">SVL</abbrev> (mm)</th><th rowspan="1" colspan="1">Tongue</th><th rowspan="1" colspan="1">Toes webbing</th><th rowspan="1" colspan="1">Tympanum</th><th rowspan="1" colspan="1">Tarsal fold</th><th rowspan="1" colspan="1">Tips of fingers</th><th rowspan="1" colspan="1">Tips of toes</th><th rowspan="1" colspan="1">Finger lengths</th><th rowspan="1" colspan="1">Toe lengths</th><th rowspan="1" colspan="1">Position of tibia-tarsal articulation</th><th rowspan="1" colspan="1">Cusp on mandible</th><th rowspan="1" colspan="1">Ventral coloration</th><th rowspan="1" colspan="1">Dorsal skin texture</th><th rowspan="1" colspan="1">References</th></tr><tr><td rowspan="1" colspan="1"><italic><tp:taxon-name><tp:taxon-name-part taxon-name-part-type="genus" reg="Occidozyga">Occidozyga</tp:taxon-name-part> <tp:taxon-name-part taxon-name-part-type="species" reg="nishikawai">nishikawai</tp:taxon-name-part></tp:taxon-name></italic> sp. nov.</td><td rowspan="1" colspan="1">Males: 23.76–27.50 Females: 27.86–34.60</td><td rowspan="1" colspan="1">Tongue rounded, without a notch</td><td rowspan="1" colspan="1">Mostly webbed</td><td rowspan="1" colspan="1">Tympanum moderately distinct</td><td rowspan="1" colspan="1">Absent</td><td rowspan="1" colspan="1">Rounded without discs</td><td rowspan="1" colspan="1">Rounded, lacking discs</td><td rowspan="1" colspan="1">II&lt;I&lt;IV&lt;III</td><td rowspan="1" colspan="1">I&lt;II&lt;V&lt;III&lt;IV</td><td rowspan="1" colspan="1">Reaching at the posterior margin of supratympanic fold</td><td rowspan="1" colspan="1">Absent</td><td rowspan="1" colspan="1">Creamy white ventral surface with brown spots scattered</td><td rowspan="1" colspan="1">Smooth, with small warts on flanks, upper arm, thigh, and tibia, dorsal stripe broad, dark brown, running from tip of snout to vent, limbs with darker cross-bars</td><td rowspan="1" colspan="1">This study</td></tr><tr><td rowspan="1" colspan="1">
                      <bold>
                        <italic>
                          <tp:taxon-name><tp:taxon-name-part taxon-name-part-type="genus" reg="Occidozyga">O.</tp:taxon-name-part> <tp:taxon-name-part taxon-name-part-type="species" reg="baluensis">baluensis</tp:taxon-name-part></tp:taxon-name>
                        </italic>
                      </bold>
                    </td><td rowspan="1" colspan="1">Males: 16–26 Females: 33–34</td><td rowspan="1" colspan="1">Unknown</td><td rowspan="1" colspan="1">3/4 toe webbed</td><td rowspan="1" colspan="1">Unknown</td><td rowspan="1" colspan="1">Present</td><td rowspan="1" colspan="1">Unknown</td><td rowspan="1" colspan="1">Pear-shaped toe discs</td><td rowspan="1" colspan="1">II=I</td><td rowspan="1" colspan="1">Unknown</td><td rowspan="1" colspan="1">Reaching the tip of the snout</td><td rowspan="1" colspan="1">A single tooth-like projection at the tip of the mandible</td><td rowspan="1" colspan="1">White with black largely marbled</td><td rowspan="1" colspan="1">Skin smooth, dark brown above, limbs with darker cross-bars</td><td rowspan="1" colspan="1">Boulenger 1896</td></tr><tr><td rowspan="1" colspan="1">
                      <bold>
                        <italic>“<tp:taxon-name><tp:taxon-name-part taxon-name-part-type="genus" reg="Occidozyga">O.</tp:taxon-name-part> <tp:taxon-name-part taxon-name-part-type="species" reg="berbeza">berbeza</tp:taxon-name-part></tp:taxon-name>”</italic>
                      </bold>
                    </td><td rowspan="1" colspan="1">Males: 16–18 Females: 18–19</td><td rowspan="1" colspan="1">Tongue narrow, rounded posteriorly</td><td rowspan="1" colspan="1">Only first and second toes webbed to discs</td><td rowspan="1" colspan="1">Tympanum hidden or only anterior rim visible</td><td rowspan="1" colspan="1">Present</td><td rowspan="1" colspan="1">Rounded, lacking discs</td><td rowspan="1" colspan="1">Tips of toes with discs</td><td rowspan="1" colspan="1">II&lt;I&lt;IV&lt;III</td><td rowspan="1" colspan="1">I&lt;V&lt;II&lt;III&lt;IV</td><td rowspan="1" colspan="1">Reaching, at most, posterior border of the eye</td><td rowspan="1" colspan="1">Mandible with a single median cusp</td><td rowspan="1" colspan="1">Creamy with large scattered dark gray spots on throat and posterior of thigh</td><td rowspan="1" colspan="1">Orange-brown; dorsal stripe broad, dark brown, running from tip of snout posteriorly, and diverging at sacrum, continuing across the groin to femur and tibia; dorsal skin with transverse wrinkles</td><td rowspan="1" colspan="1">
                      <xref ref-type="bibr" rid="B21">Matsui et al. 2021</xref>
                    </td></tr><tr><td rowspan="1" colspan="1">
                      <bold>
                        <italic>
                          <tp:taxon-name><tp:taxon-name-part taxon-name-part-type="genus" reg="Occidozyga">O.</tp:taxon-name-part> <tp:taxon-name-part taxon-name-part-type="species" reg="celebensis">celebensis</tp:taxon-name-part></tp:taxon-name>
                        </italic>
                      </bold>
                    </td><td rowspan="1" colspan="1">Female: 33</td><td rowspan="1" colspan="1">Rounded behind</td><td rowspan="1" colspan="1">Fully webbed</td><td rowspan="1" colspan="1">Hidden</td><td rowspan="1" colspan="1">Unknown</td><td rowspan="1" colspan="1">Bluntly pointed</td><td rowspan="1" colspan="1">Small discs</td><td rowspan="1" colspan="1">Unknown</td><td rowspan="1" colspan="1">Unknown</td><td rowspan="1" colspan="1">Reaching to midway between shoulder and eye</td><td rowspan="1" colspan="1">Unknown</td><td rowspan="1" colspan="1">Yellowish</td><td rowspan="1" colspan="1">Skin smooth, with a few scattered, rounded warts above; olive above with indistinct darker markings</td><td rowspan="1" colspan="1">
                      <xref ref-type="bibr" rid="B32">Smith 1927</xref>
                    </td></tr><tr><td rowspan="1" colspan="1">
                      <bold>
                        <italic>
                          <tp:taxon-name><tp:taxon-name-part taxon-name-part-type="genus" reg="Occidozyga">O.</tp:taxon-name-part> <tp:taxon-name-part taxon-name-part-type="species" reg="diminutiva">diminutiva</tp:taxon-name-part></tp:taxon-name>
                        </italic>
                      </bold>
                    </td><td rowspan="1" colspan="1">Male: 18. Female: 26.4</td><td rowspan="1" colspan="1">Tongue slightly notched</td><td rowspan="1" colspan="1">Unknown</td><td rowspan="1" colspan="1">Unknown</td><td rowspan="1" colspan="1">Unknown</td><td rowspan="1" colspan="1">No discs</td><td rowspan="1" colspan="1">Absent</td><td rowspan="1" colspan="1">Unknown</td><td rowspan="1" colspan="1">Unknown</td><td rowspan="1" colspan="1">Unknown</td><td rowspan="1" colspan="1">A single tooth-like, projection at the tip of the mandible</td><td rowspan="1" colspan="1">Blotched (white and brown)</td><td rowspan="1" colspan="1">Skin of back, smooth or faintly shagreened; a thin dorsolateral skin fold from eye halfway to groin</td><td rowspan="1" colspan="1">Taylo, 1922; <xref ref-type="bibr" rid="B21">Matsui et al. 2021</xref>; <xref ref-type="bibr" rid="B2">Chan et al. 2021</xref></td></tr><tr><td rowspan="1" colspan="1">
                      <bold>
                        <italic>
                          <tp:taxon-name><tp:taxon-name-part taxon-name-part-type="genus" reg="Occidozyga">O.</tp:taxon-name-part> <tp:taxon-name-part taxon-name-part-type="species" reg="floresiana">floresiana</tp:taxon-name-part></tp:taxon-name>
                        </italic>
                      </bold>
                    </td><td rowspan="1" colspan="1">Males: 35–37 Females: 40–51</td><td rowspan="1" colspan="1">Tongue with a notch</td><td rowspan="1" colspan="1">Fully webbed</td><td rowspan="1" colspan="1">Unknown</td><td rowspan="1" colspan="1">Unknown</td><td rowspan="1" colspan="1">Terminal discs</td><td rowspan="1" colspan="1">Distinctly enlarged, flattened toe discs</td><td rowspan="1" colspan="1">II&lt;I&lt;IV</td><td rowspan="1" colspan="1">Unknown</td><td rowspan="1" colspan="1">Unknown</td><td rowspan="1" colspan="1">A single bony protuberance at the lower jaw tip</td><td rowspan="1" colspan="1">Unknown</td><td rowspan="1" colspan="1">Unknown</td><td rowspan="1" colspan="1"><xref ref-type="bibr" rid="B22">Mertens 1927</xref>; <xref ref-type="bibr" rid="B37">Trageser et al. 2021</xref>; <xref ref-type="bibr" rid="B21">Matsui et al. 2021</xref></td></tr><tr><td rowspan="1" colspan="1">
                      <bold>
                        <italic>
                          <tp:taxon-name><tp:taxon-name-part taxon-name-part-type="genus" reg="Occidozyga">O.</tp:taxon-name-part> <tp:taxon-name-part taxon-name-part-type="species" reg="laevis">laevis</tp:taxon-name-part></tp:taxon-name>
                        </italic>
                      </bold>
                    </td><td rowspan="1" colspan="1">Males: 21–37.4 Females: 31.6–48</td><td rowspan="1" colspan="1">Rounded behind</td><td rowspan="1" colspan="1">Fourth toe broadly webbed to disk</td><td rowspan="1" colspan="1">Tympanum covered, with skin, dimly visible</td><td rowspan="1" colspan="1">Present</td><td rowspan="1" colspan="1">Discs present</td><td rowspan="1" colspan="1">Toe tips with disc</td><td rowspan="1" colspan="1">I&lt;II</td><td rowspan="1" colspan="1">Unknown</td><td rowspan="1" colspan="1">Reaching slightly in front of the eye</td><td rowspan="1" colspan="1">Unknown</td><td rowspan="1" colspan="1">Uniform white or with few scattered punctate spots on breast</td><td rowspan="1" colspan="1">Skin on snout smooth; on occiput and back finely corrugate; above olive-brown to brown, with two darker lines following dim dorsolateral folds;</td><td rowspan="1" colspan="1"><xref ref-type="bibr" rid="B10">Günther 1858</xref>; <xref ref-type="bibr" rid="B35">Taylor 1962</xref></td></tr><tr><td rowspan="1" colspan="1">
                      <bold>
                        <italic>
                          <tp:taxon-name><tp:taxon-name-part taxon-name-part-type="genus" reg="Occidozyga">O.</tp:taxon-name-part> <tp:taxon-name-part taxon-name-part-type="species" reg="lima">lima</tp:taxon-name-part></tp:taxon-name>
                        </italic>
                      </bold>
                    </td><td rowspan="1" colspan="1">Males: 22–26 Females: 26–32</td><td rowspan="1" colspan="1">Tongue slender, worm-like</td><td rowspan="1" colspan="1">Fully webbed</td><td rowspan="1" colspan="1">Hidden</td><td rowspan="1" colspan="1">Present</td><td rowspan="1" colspan="1">Pointed</td><td rowspan="1" colspan="1">Toe tips with discs</td><td rowspan="1" colspan="1">Unknown</td><td rowspan="1" colspan="1">Unknown</td><td rowspan="1" colspan="1">Reaching tympanum</td><td rowspan="1" colspan="1">A single tooth-like projection at the tip of the mandible</td><td rowspan="1" colspan="1">Venter with pair of dark chin stripes</td><td rowspan="1" colspan="1">Dorsum strongly tuberculate; bold black horizontal stripe on rear of thighs</td><td rowspan="1" colspan="1">
                      <xref ref-type="bibr" rid="B35">Taylor 1962</xref>
                    </td></tr><tr><td rowspan="1" colspan="1">
                      <bold>
                        <italic>
                          <tp:taxon-name><tp:taxon-name-part taxon-name-part-type="genus" reg="Occidozyga">O.</tp:taxon-name-part> <tp:taxon-name-part taxon-name-part-type="species" reg="lingnanica">lingnanica</tp:taxon-name-part></tp:taxon-name>
                        </italic>
                      </bold>
                    </td><td rowspan="1" colspan="1">Males: 19.9-21.8 Females: 26.8-28.5</td><td rowspan="1" colspan="1">Tongue wide and swollen</td><td rowspan="1" colspan="1">Toes with full webs</td><td rowspan="1" colspan="1">Tympanum hidden, edge invisible</td><td rowspan="1" colspan="1">Absent</td><td rowspan="1" colspan="1">Fingers rounded, not dilated and without disks</td><td rowspan="1" colspan="1">Tips of toes rounded, dilated into rounded disks</td><td rowspan="1" colspan="1">II=I&lt;IV&lt;III</td><td rowspan="1" colspan="1">I &lt; II &lt; V &lt; III &lt; IV</td><td rowspan="1" colspan="1">Reaching at the posterior margin of supratympanic fold</td><td rowspan="1" colspan="1">Absent</td><td rowspan="1" colspan="1">Creamy with grey mottling in throat and with greyish speckles in belly</td><td rowspan="1" colspan="1">Rough, large tubercles scattered on dorsum and flanks, dorsal limbs smoother; a faint fold across head between eyes</td><td rowspan="1" colspan="1">This study, <xref ref-type="bibr" rid="B20">Lyu et al. 2022</xref></td></tr><tr><td rowspan="1" colspan="1">
                      <bold>
                        <italic>
                          <tp:taxon-name><tp:taxon-name-part taxon-name-part-type="genus" reg="Occidozyga">O.</tp:taxon-name-part> <tp:taxon-name-part taxon-name-part-type="species" reg="magnapustulosa">magnapustulosa</tp:taxon-name-part></tp:taxon-name>
                        </italic>
                      </bold>
                    </td><td rowspan="1" colspan="1">Males: 17–20 Females: 14–21.3</td><td rowspan="1" colspan="1">Tongue oval, wider posteriorly than anteriorly</td><td rowspan="1" colspan="1">4/5 toe webbed</td><td rowspan="1" colspan="1">Tympanum moderately distinct</td><td rowspan="1" colspan="1">Present</td><td rowspan="1" colspan="1">No discs</td><td rowspan="1" colspan="1">Toes with only slight development of terminal discs</td><td rowspan="1" colspan="1">II&lt;I</td><td rowspan="1" colspan="1">Unknown</td><td rowspan="1" colspan="1">Reaching middle of the eye</td><td rowspan="1" colspan="1">Unknown</td><td rowspan="1" colspan="1">Venter without distinct granules; below, chin and throat brownish with some lighter flecks; venter and part of underside of thighs nearly immaculate</td><td rowspan="1" colspan="1">Body with large craterlike pustules: brown above with two vague paler areas on middle of back preceded and followed by slightly, darker areas or lines</td><td rowspan="1" colspan="1">
                      <xref ref-type="bibr" rid="B36">Taylor and Elbel 1958</xref>
                    </td></tr><tr><td rowspan="1" colspan="1">
                      <bold>
                        <italic>
                          <tp:taxon-name><tp:taxon-name-part taxon-name-part-type="genus" reg="Occidozyga">O.</tp:taxon-name-part> <tp:taxon-name-part taxon-name-part-type="species" reg="martensii">martensii</tp:taxon-name-part></tp:taxon-name>
                        </italic>
                      </bold>
                    </td><td rowspan="1" colspan="1">Male: 25.5</td><td rowspan="1" colspan="1">Rounded behind without a notch</td><td rowspan="1" colspan="1">Fully webbed, but deeply indented webs</td><td rowspan="1" colspan="1">Tympanum covered with skin, but most of the outline distinct</td><td rowspan="1" colspan="1">Present</td><td rowspan="1" colspan="1">Discs present</td><td rowspan="1" colspan="1">Toes with terminal discs</td><td rowspan="1" colspan="1">II=IV&lt;I&lt;III</td><td rowspan="1" colspan="1">I&lt;II&lt;III&lt;V&lt;IV</td><td rowspan="1" colspan="1">Reaching the eye</td><td rowspan="1" colspan="1">Unknown</td><td rowspan="1" colspan="1">Venter yellowish-white to flesh white, but with a fine peppering of darkish pigment, somewhat denser on chin and throat, and outer parts of the underside of thighs</td><td rowspan="1" colspan="1">Skin with a few small scattered tubercles posteriorly on dorsum, nearly smooth on anterior part of dorsum and head; above brown-gray with dark spots; a dark band between the back of the eyes</td><td rowspan="1" colspan="1"><xref ref-type="bibr" rid="B26">Peters 1867</xref>; <xref ref-type="bibr" rid="B35">Taylor 1962</xref></td></tr><tr><td rowspan="1" colspan="1">
                      <bold>
                        <italic>
                          <tp:taxon-name><tp:taxon-name-part taxon-name-part-type="genus" reg="Occidozyga">O.</tp:taxon-name-part> <tp:taxon-name-part taxon-name-part-type="species" reg="myanhessei">myanhessei</tp:taxon-name-part></tp:taxon-name>
                        </italic>
                      </bold>
                    </td><td rowspan="1" colspan="1">Males: 22.0–27.4 Females: 28.4–31.3</td><td rowspan="1" colspan="1">Tongue fleshy, rounded, without a notch</td><td rowspan="1" colspan="1">Fully webbed</td><td rowspan="1" colspan="1">Tympanum concealed, tympanic rim weakly elevated relative to tympanum</td><td rowspan="1" colspan="1">Present</td><td rowspan="1" colspan="1">Rounded, not expanded into discs</td><td rowspan="1" colspan="1">Rounded, slightly expanded into discs</td><td rowspan="1" colspan="1">II&lt;IV&lt;I&lt;III</td><td rowspan="1" colspan="1">I&lt;II&lt;V&lt;III&lt;IV</td><td rowspan="1" colspan="1">Unknown</td><td rowspan="1" colspan="1">Unknown</td><td rowspan="1" colspan="1">Venter pale neutral gray with smoky white stipples</td><td rowspan="1" colspan="1">Skin on top of head and on dorsum, and flank smooth; dorsal and lateral ground color of head and body dark-gray with indistinct raw umber blotches and mottling</td><td rowspan="1" colspan="1">
                      <xref ref-type="bibr" rid="B16">Köhler et al. 2021</xref>
                    </td></tr><tr><td rowspan="1" colspan="1">
                      <bold>
                        <italic>
                          <tp:taxon-name><tp:taxon-name-part taxon-name-part-type="genus" reg="Occidozyga">O.</tp:taxon-name-part> <tp:taxon-name-part taxon-name-part-type="species" reg="obscura">obscura</tp:taxon-name-part></tp:taxon-name>
                        </italic>
                      </bold>
                    </td><td rowspan="1" colspan="1">Males: 24.2–27.5 Females: 31.5–32.2</td><td rowspan="1" colspan="1">Tongue narrow and slender, unnotched</td><td rowspan="1" colspan="1">Fully webbed</td><td rowspan="1" colspan="1">Tympanum hidden, edge invisible</td><td rowspan="1" colspan="1">Unkown</td><td rowspan="1" colspan="1">Pointed, not dilated</td><td rowspan="1" colspan="1">Pointed, dilated into pear-shaped disks</td><td rowspan="1" colspan="1">I&lt;II&lt;IV&lt;III;</td><td rowspan="1" colspan="1">I&lt;II&lt;III&lt;V&lt;IV</td><td rowspan="1" colspan="1">Reaching between the posterior and anterior of the eye</td><td rowspan="1" colspan="1">Absent</td><td rowspan="1" colspan="1">Creamy white; gular with a pair of distinct or indistinct longitudinal dark stripes</td><td rowspan="1" colspan="1">Creamy white; gular with a pair of distinct or indistinct longitudinal dark stripes</td><td rowspan="1" colspan="1">
                      <xref ref-type="bibr" rid="B20">Lyu et al. 2022</xref>
                    </td></tr><tr><td rowspan="1" colspan="1">
                      <bold>
                        <italic>
                          <tp:taxon-name><tp:taxon-name-part taxon-name-part-type="genus" reg="Occidozyga">O.</tp:taxon-name-part> <tp:taxon-name-part taxon-name-part-type="species" reg="shiwandashanensis">shiwandashanensis</tp:taxon-name-part></tp:taxon-name>
                        </italic>
                      </bold>
                    </td><td rowspan="1" colspan="1">Males: 25.2–33.8 Females: 34.9–38.9</td><td rowspan="1" colspan="1">Tongue fleshy, rounded, without a notch</td><td rowspan="1" colspan="1">Fully webbed, but the fourth toe not webbed to disk</td><td rowspan="1" colspan="1">Hidden</td><td rowspan="1" colspan="1">Present</td><td rowspan="1" colspan="1">Pointed</td><td rowspan="1" colspan="1">Rounded, slightly expanded into a disk</td><td rowspan="1" colspan="1">II&lt;I&lt;IV&lt;III</td><td rowspan="1" colspan="1">I&lt;II&lt;V&lt;III&lt;IV</td><td rowspan="1" colspan="1">Reaching to posterior of the eye</td><td rowspan="1" colspan="1">Absent</td><td rowspan="1" colspan="1">Creamy white ventral surface with brown spots on lateral margin and throat</td><td rowspan="1" colspan="1">Dorsal surface shagreened with small and raised tubercles, more evident on flanks; pale brown dorsum with irregular pale dark spots, especially on head</td><td rowspan="1" colspan="1">
                      <xref ref-type="bibr" rid="B4">Chen et al. 2022</xref>
                    </td></tr><tr><td rowspan="1" colspan="1">
                      <bold>
                        <italic>
                          <tp:taxon-name><tp:taxon-name-part taxon-name-part-type="genus" reg="Occidozyga">O.</tp:taxon-name-part> <tp:taxon-name-part taxon-name-part-type="species" reg="semipalmata">semipalmata</tp:taxon-name-part></tp:taxon-name>
                        </italic>
                      </bold>
                    </td><td rowspan="1" colspan="1">Males: 22.8–40.9 Females: 35–48</td><td rowspan="1" colspan="1">Large and rounded behind</td><td rowspan="1" colspan="1">2/3 webbed</td><td rowspan="1" colspan="1">Hidden</td><td rowspan="1" colspan="1">Present (feeble)</td><td rowspan="1" colspan="1">Very small discs</td><td rowspan="1" colspan="1">Toe tips with discs</td><td rowspan="1" colspan="1">I&lt;II</td><td rowspan="1" colspan="1">V&lt;III</td><td rowspan="1" colspan="1">Reaching the anterior border of the eye</td><td rowspan="1" colspan="1">Unknown</td><td rowspan="1" colspan="1">Venter greyish-white, the throat, and limbs speckled with brown</td><td rowspan="1" colspan="1">Skin smooth, olive-brownish above, with indistinct darker markings; dorsum uniformly colored, no light dorsolateral stripe</td><td rowspan="1" colspan="1">
                      <xref ref-type="bibr" rid="B32">Smith 1927</xref>
                    </td></tr><tr><td rowspan="1" colspan="1">
                      <bold>
                        <italic>
                          <tp:taxon-name><tp:taxon-name-part taxon-name-part-type="genus" reg="Occidozyga">O.</tp:taxon-name-part> <tp:taxon-name-part taxon-name-part-type="species" reg="sumatrana">sumatrana</tp:taxon-name-part></tp:taxon-name>
                        </italic>
                      </bold>
                    </td><td rowspan="1" colspan="1">Males: 20–31 Females: 35–48</td><td rowspan="1" colspan="1">Unknown</td><td rowspan="1" colspan="1">Fully webbed</td><td rowspan="1" colspan="1">Unknown</td><td rowspan="1" colspan="1">Unknown</td><td rowspan="1" colspan="1">No discs</td><td rowspan="1" colspan="1">Toe tips with discs</td><td rowspan="1" colspan="1">I=II&lt;III&lt;IV</td><td rowspan="1" colspan="1">Unknown</td><td rowspan="1" colspan="1">Unknown</td><td rowspan="1" colspan="1">A single tooth-like projection at the tip of the mandible</td><td rowspan="1" colspan="1">Venter yellow with scattered brown spots; blackish gular</td><td rowspan="1" colspan="1">Dorsum grey-brown or olive-brown, usually mottled dark brown; dark brown band on either side of the cloaca</td><td rowspan="1" colspan="1">
                      <xref ref-type="bibr" rid="B27">Peters 1877</xref>
                    </td></tr><tr><td rowspan="1" colspan="1">
                      <bold>
                        <italic>
                          <tp:taxon-name><tp:taxon-name-part taxon-name-part-type="genus" reg="Occidozyga">O.</tp:taxon-name-part> <tp:taxon-name-part taxon-name-part-type="species" reg="swanbornorum">swanbornorum</tp:taxon-name-part></tp:taxon-name>
                        </italic>
                      </bold>
                    </td><td rowspan="1" colspan="1">Males: 23.2–28.6 Female: 30.6</td><td rowspan="1" colspan="1">Rounded tongue without a notch</td><td rowspan="1" colspan="1">Moderately webbed</td><td rowspan="1" colspan="1">Small and indistinct tympanum</td><td rowspan="1" colspan="1">Absent</td><td rowspan="1" colspan="1">Rounded without discs</td><td rowspan="1" colspan="1">Toe discs feebly developed</td><td rowspan="1" colspan="1">IV&lt;II&lt;I&lt;III</td><td rowspan="1" colspan="1">I&lt;V&lt;II&lt;III&lt;IV</td><td rowspan="1" colspan="1">Unknown</td><td rowspan="1" colspan="1">Absent</td><td rowspan="1" colspan="1">Venter uniform cream white, becoming brown with white mottling and groups of minute dark-grey flecks present in the gular region</td><td rowspan="1" colspan="1">Dorsal tubercles on flanks tipped in brownish white to white; granularly textured dorsum with scattered tubercles, dorsal tubercles on flanks tipped in brownish white to white, and the absence of a lateral line</td><td rowspan="1" colspan="1">
                      <xref ref-type="bibr" rid="B37">Trageser et al. 2021</xref>
                    </td></tr><tr><td rowspan="1" colspan="1">
                      <bold>
                        <italic>
                          <tp:taxon-name><tp:taxon-name-part taxon-name-part-type="genus" reg="Occidozyga">O.</tp:taxon-name-part> <tp:taxon-name-part taxon-name-part-type="species" reg="tompotika">tompotika</tp:taxon-name-part></tp:taxon-name>
                        </italic>
                      </bold>
                    </td><td rowspan="1" colspan="1">Males: 28.3 Female: 34.1</td><td rowspan="1" colspan="1">Rounded, no median notch behind</td><td rowspan="1" colspan="1">Half webbed toes</td><td rowspan="1" colspan="1">Tympanic annulus hidden</td><td rowspan="1" colspan="1">Present</td><td rowspan="1" colspan="1">Wide expansions at finger tips</td><td rowspan="1" colspan="1">Wide expansions at toe tips</td><td rowspan="1" colspan="1">II&lt;I&lt;IV&lt;III</td><td rowspan="1" colspan="1">I&lt;II&lt;V&lt;III&lt;IV</td><td rowspan="1" colspan="1">Unknown</td><td rowspan="1" colspan="1">Unknown</td><td rowspan="1" colspan="1">Ventral surface marbled with dark brown and gular, surfaces more heavily marked</td><td rowspan="1" colspan="1">Dorsal skin rough but no large tubercles; dark brown or blackish, usually without faint markings, pattern, or mottling</td><td rowspan="1" colspan="1">
                      <xref ref-type="bibr" rid="B13">Iskandar et al. 2011</xref>
                    </td></tr></tbody></table></table-wrap><p><italic><tp:taxon-name><tp:taxon-name-part taxon-name-part-type="genus" reg="Occidozyga">Occidozyga</tp:taxon-name-part> <tp:taxon-name-part taxon-name-part-type="species" reg="nishikawai">nishikawai</tp:taxon-name-part></tp:taxon-name></italic> sp. nov. can be distinguished from <italic><tp:taxon-name><tp:taxon-name-part taxon-name-part-type="genus" reg="Occidozyga">O.</tp:taxon-name-part> <tp:taxon-name-part taxon-name-part-type="species" reg="baluensis">baluensis</tp:taxon-name-part></tp:taxon-name></italic> by the absence of a tarsal fold vs present; relative length of fingers I and II (II&lt;I vs I=II); tibia–tarsal articulation reaching the posterior margin of supratympanic rim vs reaching the tip of the snout; ventral creamy white with brown spots scattered vs white with heavy black marbling.</p><p><italic><tp:taxon-name><tp:taxon-name-part taxon-name-part-type="genus" reg="Occidozyga">Occidozyga</tp:taxon-name-part> <tp:taxon-name-part taxon-name-part-type="species" reg="nishikawai">nishikawai</tp:taxon-name-part></tp:taxon-name></italic> sp. nov. differs from <italic><tp:taxon-name><tp:taxon-name-part taxon-name-part-type="genus" reg="Occidozyga">O.</tp:taxon-name-part> <tp:taxon-name-part taxon-name-part-type="species" reg="berbeza">berbeza</tp:taxon-name-part></tp:taxon-name></italic> by having a larger size (<abbrev xmlns:xlink="http://www.w3.org/1999/xlink" xlink:title="Snout-vent length" xlink:type="simple">SVL</abbrev> 23.76–27.50 mm in males, 27.86–34.60 mm in females vs 16.0–18.0 mm in males, 18.0–19.0 mm in females, respectively); tarsal fold absent vs present; tibio-tarsal articulation reaching the posterior margin of supratympanic rim vs reaching, at most, posterior border of the eye; cusp on mandible absent vs a single median cusp (<xref ref-type="bibr" rid="B21">Matsui et al. 2021</xref>).</p><p><italic><tp:taxon-name><tp:taxon-name-part taxon-name-part-type="genus" reg="Occidozyga">Occidozyga</tp:taxon-name-part> <tp:taxon-name-part taxon-name-part-type="species" reg="nishikawai">nishikawai</tp:taxon-name-part></tp:taxon-name></italic> sp. nov. differs from <italic><tp:taxon-name><tp:taxon-name-part taxon-name-part-type="genus" reg="Occidozyga">O.</tp:taxon-name-part> <tp:taxon-name-part taxon-name-part-type="species" reg="celebensis">celebensis</tp:taxon-name-part></tp:taxon-name></italic> by having dorsal surface smooth vs a few scattered; toes 2/3 webbed vs fully webbed; tips of toes without discs vs small discs; dorsal surface smooth, with small warts on flanks vs a few scattered, round warts above, upper arm, thigh, and tibia; dorsal stripe broad, dark-brown, limbs with darker cross-bars vs olive with indistinct darker markings (<xref ref-type="bibr" rid="B32">Smith 1927</xref>).</p><p><italic><tp:taxon-name><tp:taxon-name-part taxon-name-part-type="genus" reg="Occidozyga">Occidozyga</tp:taxon-name-part> <tp:taxon-name-part taxon-name-part-type="species" reg="nishikawai">nishikawai</tp:taxon-name-part></tp:taxon-name></italic> sp. nov. differs from <italic><tp:taxon-name><tp:taxon-name-part taxon-name-part-type="genus" reg="Occidozyga">O.</tp:taxon-name-part> <tp:taxon-name-part taxon-name-part-type="species" reg="diminutiva">diminutiva</tp:taxon-name-part></tp:taxon-name></italic> by having a larger size (<abbrev xmlns:xlink="http://www.w3.org/1999/xlink" xlink:title="Snout-vent length" xlink:type="simple">SVL</abbrev> 23.76–27.50 mm in males, 27.86–34.60 mm in females vs 18.0 mm in males, 26.4 mm in females, respectively); tongue round posteriorly vs slightly notched posteriorly; cusp on mandible absent vs a single tooth-like projection at the tip of mandible (<xref ref-type="bibr" rid="B34">Taylor 1922</xref>).</p><p><italic><tp:taxon-name><tp:taxon-name-part taxon-name-part-type="genus" reg="Occidozyga">Occidozyga</tp:taxon-name-part> <tp:taxon-name-part taxon-name-part-type="species" reg="nishikawai">nishikawai</tp:taxon-name-part></tp:taxon-name></italic> sp. nov. differs from <italic><tp:taxon-name><tp:taxon-name-part taxon-name-part-type="genus" reg="Occidozyga">O.</tp:taxon-name-part> <tp:taxon-name-part taxon-name-part-type="species" reg="floresiana">floresiana</tp:taxon-name-part></tp:taxon-name></italic> by having a smaller size (<abbrev xmlns:xlink="http://www.w3.org/1999/xlink" xlink:title="Snout-vent length" xlink:type="simple">SVL</abbrev> 23.76–27.50 mm in males, 27.86–34.60 mm in females vs 35.0–37.0 mm in males, 40.0–51.0 mm in females, respectively); tongue round posteriorly vs notched posteriorly; toes two-thirds webbed vs fully webbed; cusp on mandible absent vs a single bony protuberance at the lower jaw tip (<xref ref-type="bibr" rid="B22">Mertens 1927</xref>).</p><p><italic><tp:taxon-name><tp:taxon-name-part taxon-name-part-type="genus" reg="Occidozyga">Occidozyga</tp:taxon-name-part> <tp:taxon-name-part taxon-name-part-type="species" reg="nishikawai">nishikawai</tp:taxon-name-part></tp:taxon-name></italic> sp. nov. differs from <italic><tp:taxon-name><tp:taxon-name-part taxon-name-part-type="genus" reg="Occidozyga">O.</tp:taxon-name-part> <tp:taxon-name-part taxon-name-part-type="species" reg="laevis">laevis</tp:taxon-name-part></tp:taxon-name></italic> by tarsal fold absent vs present; tips of fingers and toes without discs vs with discs; relative length of fingers I and II (II&lt;I vs I&lt;II) (<xref ref-type="bibr" rid="B10">Günther 1858</xref>).</p><p><italic><tp:taxon-name><tp:taxon-name-part taxon-name-part-type="genus" reg="Occidozyga">Occidozyga</tp:taxon-name-part> <tp:taxon-name-part taxon-name-part-type="species" reg="nishikawai">nishikawai</tp:taxon-name-part></tp:taxon-name></italic> sp. nov. differs from <italic><tp:taxon-name><tp:taxon-name-part taxon-name-part-type="genus" reg="Occidozyga">O.</tp:taxon-name-part> <tp:taxon-name-part taxon-name-part-type="species" reg="lima">lima</tp:taxon-name-part></tp:taxon-name></italic> by having toes 2/3 webbed vs fully webbed; tarsal fold absent vs present; tips of toes without discs vs with discs; cusp on mandible absent vs a single tooth-like projection at the tip of the mandible; ventral creamy white with brown spots vs venter with pair of dark chin stripes; dorsal surface smooth vs strongly tuberculate (<xref ref-type="bibr" rid="B17">Kuhl and Van Hasselt 1822</xref>).</p><p><italic><tp:taxon-name><tp:taxon-name-part taxon-name-part-type="genus" reg="Occidozyga">Occidozyga</tp:taxon-name-part> <tp:taxon-name-part taxon-name-part-type="species" reg="nishikawai">nishikawai</tp:taxon-name-part></tp:taxon-name></italic> sp. nov. differs from <italic><tp:taxon-name><tp:taxon-name-part taxon-name-part-type="genus" reg="Occidozyga">O.</tp:taxon-name-part> <tp:taxon-name-part taxon-name-part-type="species" reg="lingnanica">lingnanica</tp:taxon-name-part></tp:taxon-name></italic> by having a larger size (<abbrev xmlns:xlink="http://www.w3.org/1999/xlink" xlink:title="Snout-vent length" xlink:type="simple">SVL</abbrev> 23.76–27.50 mm in males, 27.86–34.60 mm in females vs 19.9–22.1 mm in males, 26.8–28.8 mm in females, respectively); tips of fingers and toes without discs vs with discs; relative length of fingers I and II (II&lt;I vs I=II); dorsal surface smooth vs relatively rough (<xref ref-type="bibr" rid="B20">Lyu et al. 2022</xref>).</p><p><italic><tp:taxon-name><tp:taxon-name-part taxon-name-part-type="genus" reg="Occidozyga">Occidozyga</tp:taxon-name-part> <tp:taxon-name-part taxon-name-part-type="species" reg="nishikawai">nishikawai</tp:taxon-name-part></tp:taxon-name></italic> sp. nov. differs from <italic><tp:taxon-name><tp:taxon-name-part taxon-name-part-type="genus" reg="Occidozyga">O.</tp:taxon-name-part> <tp:taxon-name-part taxon-name-part-type="species" reg="magnapustulosa">magnapustulosa</tp:taxon-name-part></tp:taxon-name></italic> by having a larger size (<abbrev xmlns:xlink="http://www.w3.org/1999/xlink" xlink:title="Snout-vent length" xlink:type="simple">SVL</abbrev> 23.76–27.50 mm in males, 27.86–34.60 mm in females vs 17.0–20.0 mm in males, 14.0–21.3 mm in females, respectively); tarsal fold absent vs present; tibia-tarsal articulation reaching the posterior margin of supratympanic rim vs reaching middle of the eye; dorsum slightly smooth vs large craterlike pustules (<xref ref-type="bibr" rid="B36">Taylor and Elbel 1958</xref>).</p><p><italic><tp:taxon-name><tp:taxon-name-part taxon-name-part-type="genus" reg="Occidozyga">Occidozyga</tp:taxon-name-part> <tp:taxon-name-part taxon-name-part-type="species" reg="nishikawai">nishikawai</tp:taxon-name-part></tp:taxon-name></italic> sp. nov. differs from <italic><tp:taxon-name><tp:taxon-name-part taxon-name-part-type="genus" reg="Occidozyga">O.</tp:taxon-name-part> <tp:taxon-name-part taxon-name-part-type="species" reg="martensii">martensii</tp:taxon-name-part></tp:taxon-name></italic> by having tongue round posteriorly vs notched posteriorly; tarsal fold absent vs present; tips of fingers without discs vs with discs; relative length of fingers and toes (II&lt;I&lt;IV&lt;III in fingers, I&lt;II&lt;V&lt;III&lt;IV in toes vs II=IV&lt;I&lt;III in fingers, I&lt;II&lt;III&lt;V&lt;IV in toes, respectively); tibia-tarsal articulation reaching the posterior margin of supratympanic vs reaching to the eye; venter creamy white with scattered brown spots vs venter yellowish white to fresh white with a somewhat fine peppering of darkish pigment (Peters, 1867; Taylor, 1962).</p><p><italic><tp:taxon-name><tp:taxon-name-part taxon-name-part-type="genus" reg="Occidozyga">Occidozyga</tp:taxon-name-part> <tp:taxon-name-part taxon-name-part-type="species" reg="nishikawai">nishikawai</tp:taxon-name-part></tp:taxon-name></italic> sp. nov. differs from <italic><tp:taxon-name><tp:taxon-name-part taxon-name-part-type="genus" reg="Occidozyga">O.</tp:taxon-name-part> <tp:taxon-name-part taxon-name-part-type="species" reg="myanhessei">myanhessei</tp:taxon-name-part></tp:taxon-name></italic> by having toes 2/3 webbed vs fully webbed; tarsal fold absent vs present; tips of toes without discs vs slightly expanded into discs; different relative length of fingers (II&lt;I&lt;IV&lt;III vs II&lt;IV&lt;I&lt;III) (<xref ref-type="bibr" rid="B16">Köhler et al. 2021</xref>).</p><p><italic><tp:taxon-name><tp:taxon-name-part taxon-name-part-type="genus" reg="Occidozyga">Occidozyga</tp:taxon-name-part> <tp:taxon-name-part taxon-name-part-type="species" reg="nishikawai">nishikawai</tp:taxon-name-part></tp:taxon-name></italic> sp. nov. differs from <italic><tp:taxon-name><tp:taxon-name-part taxon-name-part-type="genus" reg="Occidozyga">O.</tp:taxon-name-part> <tp:taxon-name-part taxon-name-part-type="species" reg="obscura">obscura</tp:taxon-name-part></tp:taxon-name></italic> by having dorsum relatively smooth vs rough; toes two-thirds webbed vs fully webbed; difference of relative length of toes (I&lt;II&lt;V&lt;III&lt;IV vs I&lt;II&lt;III&lt;V&lt;IV) (<xref ref-type="bibr" rid="B20">Lyu et al. 2022</xref>).</p><p><italic><tp:taxon-name><tp:taxon-name-part taxon-name-part-type="genus" reg="Occidozyga">Occidozyga</tp:taxon-name-part> <tp:taxon-name-part taxon-name-part-type="species" reg="nishikawai">nishikawai</tp:taxon-name-part></tp:taxon-name></italic> sp. nov. differs from <italic><tp:taxon-name><tp:taxon-name-part taxon-name-part-type="genus" reg="Occidozyga">O.</tp:taxon-name-part> <tp:taxon-name-part taxon-name-part-type="species" reg="shiwandashanensis">shiwandashanensis</tp:taxon-name-part></tp:taxon-name></italic> by the absence of tarsal fold vs present; tibia-tarsal articulation reaching the posterior margin of supratympanic rim vs reaching to the posterior of the eye; dorsal surface slightly smooth vs shagreened (<xref ref-type="bibr" rid="B4">Chen et al. 2022</xref>).</p><p><italic><tp:taxon-name><tp:taxon-name-part taxon-name-part-type="genus" reg="Occidozyga">Occidozyga</tp:taxon-name-part> <tp:taxon-name-part taxon-name-part-type="species" reg="nishikawai">nishikawai</tp:taxon-name-part></tp:taxon-name></italic> sp. nov. differs from <italic><tp:taxon-name><tp:taxon-name-part taxon-name-part-type="genus" reg="Occidozyga">O.</tp:taxon-name-part> <tp:taxon-name-part taxon-name-part-type="species" reg="semipalmata">semipalmata</tp:taxon-name-part></tp:taxon-name></italic> by the absence of tarsal fold vs feeble tarsal fold; tips of fingers without discs vs with small discs; tibia-tarsal articulation reaching the posterior of supratympanic rim vs reaching the anterior border of the eye (<xref ref-type="bibr" rid="B32">Smith 1927</xref>).</p><p><italic><tp:taxon-name><tp:taxon-name-part taxon-name-part-type="genus" reg="Occidozyga">Occidozyga</tp:taxon-name-part> <tp:taxon-name-part taxon-name-part-type="species" reg="nishikawai">nishikawai</tp:taxon-name-part></tp:taxon-name></italic> sp. nov. differs from <italic><tp:taxon-name><tp:taxon-name-part taxon-name-part-type="genus" reg="Occidozyga">O.</tp:taxon-name-part> <tp:taxon-name-part taxon-name-part-type="species" reg="sumatrana">sumatrana</tp:taxon-name-part></tp:taxon-name></italic> by having toes 2/3 webbed vs fully webbed; tips of toes without discs vs with discs; relative length of fingers I and II (II&lt;I vs I=II); cusp on mandible absent vs a single tooth-like projection at the tip of the mandible; venter creamy white with brown spots scattered vs yellow with brown spots; dorsal stripe broad, dark-brown vs dorsum grey-brown or olive-brown, usually mottled dark brown; dark brown band on either side of the cloaca (<xref ref-type="bibr" rid="B27">Peters 1877</xref>).</p><p><italic><tp:taxon-name><tp:taxon-name-part taxon-name-part-type="genus" reg="Occidozyga">Occidozyga</tp:taxon-name-part> <tp:taxon-name-part taxon-name-part-type="species" reg="nishikawai">nishikawai</tp:taxon-name-part></tp:taxon-name></italic> sp. nov. differs from <italic><tp:taxon-name><tp:taxon-name-part taxon-name-part-type="genus" reg="Occidozyga">O.</tp:taxon-name-part> <tp:taxon-name-part taxon-name-part-type="species" reg="swanbornorum">swanbornorum</tp:taxon-name-part></tp:taxon-name></italic> by having head longer than wide vs head wider than long (<abbrev xmlns:xlink="http://www.w3.org/1999/xlink" xlink:title="Head length" xlink:type="simple">HL</abbrev>/<abbrev xmlns:xlink="http://www.w3.org/1999/xlink" xlink:title="Head width" xlink:type="simple">HW</abbrev> 1.02–1.12 in males and 1.05–1.14 in females vs <abbrev xmlns:xlink="http://www.w3.org/1999/xlink" xlink:title="Head length" xlink:type="simple">HL</abbrev>/<abbrev xmlns:xlink="http://www.w3.org/1999/xlink" xlink:title="Head width" xlink:type="simple">HW</abbrev> 0.68–0.75 in males and 0.76 in female); tips of toes without discs vs with discs; relative length of fingers and toes (II&lt;I&lt;IV&lt;III in fingers, I&lt;II&lt;V&lt;III&lt;IV in toes vs IV&lt;II&lt;I&lt;III in fingers, I&lt;V&lt;II&lt;III&lt;IV in toes, respectively) (<xref ref-type="bibr" rid="B37">Trageser et al. 2021</xref>).</p><p><italic><tp:taxon-name><tp:taxon-name-part taxon-name-part-type="genus" reg="Occidozyga">Occidozyga</tp:taxon-name-part> <tp:taxon-name-part taxon-name-part-type="species" reg="nishikawai">nishikawai</tp:taxon-name-part></tp:taxon-name></italic> sp. nov. differs from <italic><tp:taxon-name><tp:taxon-name-part taxon-name-part-type="genus" reg="Occidozyga">O.</tp:taxon-name-part> <tp:taxon-name-part taxon-name-part-type="species" reg="tompotika">tompotika</tp:taxon-name-part></tp:taxon-name></italic> by having tongue round posteriorly vs notched posteriorly; dorsal surface relatively smooth vs dorsal skin rough (<xref ref-type="bibr" rid="B13">Iskandar et al. 2011</xref>).</p></tp:treatment-sec><tp:treatment-sec sec-type="Etymology"><title>Etymology.</title><p>We name this new species in honor of Professor Dr. Kanto Nishikawa, from Kyoto University, Japan, in recognition of his support of our herpetological research and conservation in Vietnam. As a common name for the species, we suggest Nishikawa’s puddle frog (English), and Cóc nước ni-shi-ka-wa (Vietnamese).</p></tp:treatment-sec><ref-list><ref id="B23"><mixed-citation xmlns:xlink="http://www.w3.org/1999/xlink" xlink:type="simple">Nguyen SV, Ho CT, Nguyen TQ (2009) Herpetofauna of Vietnam. Edition Chimaira, Frankfurt am Main, 118–119.</mixed-citation></ref><ref id="B21"><mixed-citation xmlns:xlink="http://www.w3.org/1999/xlink" xlink:type="simple">Matsui M, Nishikawa K, Eto K, Hamidy A, Hossman MYB, Fukuyama I (2021) A new <italic><tp:taxon-name><tp:taxon-name-part taxon-name-part-type="genus">Occidozyga</tp:taxon-name-part></tp:taxon-name></italic> from Sarawak, Malaysian Borneo (<tp:taxon-name><tp:taxon-name-part taxon-name-part-type="order">Anura</tp:taxon-name-part></tp:taxon-name>: <tp:taxon-name><tp:taxon-name-part taxon-name-part-type="family">Dicroglossidae</tp:taxon-name-part></tp:taxon-name>). Zootaxa 4926(4): 535–546. <ext-link xlink:href="10.11646/zootaxa.4926.4.4" ext-link-type="doi" xlink:type="simple">https://doi.org/10.11646/zootaxa.4926.4.4</ext-link></mixed-citation></ref><ref id="B32"><mixed-citation xmlns:xlink="http://www.w3.org/1999/xlink" xlink:type="simple">Smith MA (1927) Contributions to the herpetology of the Indo Australian region. Proceedings of the Zoological Society of London 1927(1): 199–225. <ext-link xlink:href="10.1111/j.1096-3642.1927.tb02255.x" ext-link-type="doi" xlink:type="simple">https://doi.org/10.1111/j.1096-3642.1927.tb02255.x</ext-link></mixed-citation></ref><ref id="B2"><mixed-citation xmlns:xlink="http://www.w3.org/1999/xlink" xlink:type="simple">Chan KO, Schoppe S, Rico ELB, Brown RM (2021) Molecular systematic investigation of Philippine puddle frogs (<tp:taxon-name><tp:taxon-name-part taxon-name-part-type="order">Anura</tp:taxon-name-part></tp:taxon-name>: <tp:taxon-name><tp:taxon-name-part taxon-name-part-type="family">Dicroglossidae</tp:taxon-name-part></tp:taxon-name>: <italic><tp:taxon-name><tp:taxon-name-part taxon-name-part-type="genus">Occidozyga</tp:taxon-name-part></tp:taxon-name></italic> Kuhl and Van Hasselt, 1822) reveals new candidate species and a novel pattern of species dyads. Philippine Journal of Systematic Biology 14(2): 1–14. <ext-link xlink:href="10.26757/pjsb2020b14007" ext-link-type="doi" xlink:type="simple">https://doi.org/10.26757/pjsb2020b14007</ext-link></mixed-citation></ref><ref id="B22"><mixed-citation xmlns:xlink="http://www.w3.org/1999/xlink" xlink:type="simple">Mertens R (1927) Neue Amphibien und Reptilien aus dem Indo-Australischen Archipel, gesammelt während der Sunda-Expedition Rensch. Senckenbergiana Biologica 9: 234–242.</mixed-citation></ref><ref id="B37"><mixed-citation xmlns:xlink="http://www.w3.org/1999/xlink" xlink:type="simple">Trageser SJ, Al-Razi H, Maria M, Nobel F, Asaduzzaman M, Rahman SC (2021) A new species of <italic><tp:taxon-name><tp:taxon-name-part taxon-name-part-type="genus">Phrynoglossus</tp:taxon-name-part></tp:taxon-name></italic> Peters, 1867; <tp:taxon-name><tp:taxon-name-part taxon-name-part-type="family">Dicroglossidae</tp:taxon-name-part></tp:taxon-name>) from southeastern Bangladesh, with comments on the genera <italic><tp:taxon-name><tp:taxon-name-part taxon-name-part-type="genus">Occidozyga</tp:taxon-name-part></tp:taxon-name></italic> and <italic><tp:taxon-name><tp:taxon-name-part taxon-name-part-type="genus">Phrynoglossus</tp:taxon-name-part></tp:taxon-name></italic>. PeerJ 9(e11998): 1–32. <ext-link xlink:href="10.7717/peerj.11998" ext-link-type="doi" xlink:type="simple">https://doi.org/10.7717/peerj.11998</ext-link></mixed-citation></ref><ref id="B10"><mixed-citation xmlns:xlink="http://www.w3.org/1999/xlink" xlink:type="simple">Günther ACLG (1858) Neue Batrachier in der Sammlung des britischen Museums. Archiv für Naturgeschichte 24: 319–328. <ext-link xlink:href="10.5962/bhl.part.5288" ext-link-type="doi" xlink:type="simple">https://doi.org/10.5962/bhl.part.5288</ext-link></mixed-citation></ref><ref id="B35"><mixed-citation xmlns:xlink="http://www.w3.org/1999/xlink" xlink:type="simple">Taylor EH (1962) The amphibian fauna of Thailand. The University of Kansas Science Bulletin 43(8): 265–599. <ext-link xlink:href="10.5962/bhl.part.13347" ext-link-type="doi" xlink:type="simple">https://doi.org/10.5962/bhl.part.13347</ext-link></mixed-citation></ref><ref id="B20"><mixed-citation xmlns:xlink="http://www.w3.org/1999/xlink" xlink:type="simple">Lyu ZT, Wang J, Zeng ZC, Luo L, Zhang YW, Guo CP, Ren JL, Qi S, Mo MY, Wang YY (2022) Taxonomic clarifications on the floating frogs (<tp:taxon-name><tp:taxon-name-part taxon-name-part-type="order">Anura</tp:taxon-name-part></tp:taxon-name>: <tp:taxon-name><tp:taxon-name-part taxon-name-part-type="family">Dicroglossidae</tp:taxon-name-part></tp:taxon-name>: <italic><tp:taxon-name><tp:taxon-name-part taxon-name-part-type="genus">Occidozyga</tp:taxon-name-part></tp:taxon-name></italic> sensu lato) in southeastern China. Vertebrate Zoology 72: 495–512. <ext-link xlink:href="10.3897/vz.72.e80019" ext-link-type="doi" xlink:type="simple">https://doi.org/10.3897/vz.72.e80019</ext-link></mixed-citation></ref><ref id="B36"><mixed-citation xmlns:xlink="http://www.w3.org/1999/xlink" xlink:type="simple">Taylor EH, Elbel RE (1958) Contribution to the herpetology of Thailand. The University of Kansas Science Bulletin 38(13): 1033–1189. <ext-link xlink:href="10.5962/bhl.part.10972" ext-link-type="doi" xlink:type="simple">https://doi.org/10.5962/bhl.part.10972</ext-link></mixed-citation></ref><ref id="B26"><mixed-citation xmlns:xlink="http://www.w3.org/1999/xlink" xlink:type="simple">Peters WCH (1867) Herpetologische Notizen. Monatsberichte der Königlichen Preussische Akademie des Wissenschaften zu Berlin 1867: 13–37.</mixed-citation></ref><ref id="B16"><mixed-citation xmlns:xlink="http://www.w3.org/1999/xlink" xlink:type="simple">Köhler G, Vargas J, Than NL, Schell T, Janke A, Pauls SU, Thammachoti P (2021) A taxonomic revision of the genus <italic><tp:taxon-name><tp:taxon-name-part taxon-name-part-type="genus">Phrynoglossus</tp:taxon-name-part></tp:taxon-name></italic> in Indochina with the description of a new species and comments on the classification within <tp:taxon-name><tp:taxon-name-part taxon-name-part-type="subfamily">Occidozyginae</tp:taxon-name-part></tp:taxon-name> (<tp:taxon-name><tp:taxon-name-part taxon-name-part-type="class">Amphibia</tp:taxon-name-part></tp:taxon-name>, <tp:taxon-name><tp:taxon-name-part taxon-name-part-type="order">Anura</tp:taxon-name-part></tp:taxon-name>, <tp:taxon-name><tp:taxon-name-part taxon-name-part-type="family">Dicroglossidae</tp:taxon-name-part></tp:taxon-name>). Vertebrate Zoology. Senckenberg 71: 1–26. <ext-link xlink:href="10.3897/vz.71.e60312" ext-link-type="doi" xlink:type="simple">https://doi.org/10.3897/vz.71.e60312</ext-link></mixed-citation></ref><ref id="B4"><mixed-citation xmlns:xlink="http://www.w3.org/1999/xlink" xlink:type="simple">Chen WC, Peng W, Liu Y, Huang Z, Liao XW, Mo YM (2022) A new species of <italic><tp:taxon-name><tp:taxon-name-part taxon-name-part-type="genus">Occidozyga</tp:taxon-name-part></tp:taxon-name></italic> Kuhl and van Hasselt, 1822 (<tp:taxon-name><tp:taxon-name-part taxon-name-part-type="order">Anura</tp:taxon-name-part></tp:taxon-name>: <tp:taxon-name><tp:taxon-name-part taxon-name-part-type="family">Dicroglossidae</tp:taxon-name-part></tp:taxon-name>) from Southern Guangxi, China. Zoological Research 43(1): 85–89. <ext-link xlink:href="10.24272/j.issn.2095-8137.2021.252" ext-link-type="doi" xlink:type="simple">https://doi.org/10.24272/j.issn.2095-8137.2021.252</ext-link></mixed-citation></ref><ref id="B27"><mixed-citation xmlns:xlink="http://www.w3.org/1999/xlink" xlink:type="simple">Peters WCH (1877) Herpetologische Notizen. II. Bemerkungen über neue oder weniger bekannte Amphibien. Monatsberichte der Königlichen Preussische Akademie des Wissenschaften zu Berlin 1877: 415–423.</mixed-citation></ref><ref id="B13"><mixed-citation xmlns:xlink="http://www.w3.org/1999/xlink" xlink:type="simple">Iskandar DT, Arifin U, Rachmanasah A (2011) A new frog (<tp:taxon-name><tp:taxon-name-part taxon-name-part-type="order">Anura</tp:taxon-name-part></tp:taxon-name>, <tp:taxon-name><tp:taxon-name-part taxon-name-part-type="family">Dicroglossidae</tp:taxon-name-part></tp:taxon-name>), related to <italic><tp:taxon-name><tp:taxon-name-part taxon-name-part-type="genus">Occidozyga</tp:taxon-name-part> <tp:taxon-name-part taxon-name-part-type="species">semipalmata</tp:taxon-name-part></tp:taxon-name></italic> Smith, 1927, from the eastern peninsula of Sulawesi, Indonesia. Raffles Bulletin of Zoology Singapore 59: 219–228. <ext-link xlink:href="10.5281/zenodo.10107416" ext-link-type="doi" xlink:type="simple">https://doi.org/10.5281/zenodo.10107416</ext-link></mixed-citation></ref><ref id="B34"><mixed-citation xmlns:xlink="http://www.w3.org/1999/xlink" xlink:type="simple">Taylor EH (1922) Additions to the herpetological fauna of the Philippine Islands. II. Philippine Journal of Science 21: 257–303. <ext-link xlink:href="10.5962/bhl.part.25389" ext-link-type="doi" xlink:type="simple">https://doi.org/10.5962/bhl.part.25389</ext-link></mixed-citation></ref><ref id="B17"><mixed-citation xmlns:xlink="http://www.w3.org/1999/xlink" xlink:type="simple">Kuhl H, Van Hasselt JC (1822) Uittreksels uit breieven van de Heeren Kuhl en van Hasselt, aan de Heeren C. J. Temminck, Th. van Swinderen en W. de Haan. Algemeene Konst-en Letter-Bode 7: 99–104.</mixed-citation></ref></ref-list></tp:taxon-treatment>
