# Supplementary material for: A new species of Occidozyga (Amphibia, Anura, Dicroglossidae) and new records of O. lingnanica from Central Vietnam
Source: Zookeys. 2026 Apr 27;1278:111–33. doi: 10.3897/zookeys.1278.169620 (PMC13139858; doi:10.3897/zookeys.1278.169620)
Supplement: XML Treatment for Occidozyga lingnanica [file zookeys.1278.169620-treatment2.xml]

<!DOCTYPE tp:taxon-treatment
  PUBLIC "-//TaxonX//DTD Taxonomic Treatment Publishing DTD v0 20100105//EN" "tax-treatment-NSO.dtd">
<tp:taxon-treatment xmlns:tp="http://www.plazi.org/taxpub"><tp:treatment-meta><kwd-group><label>Taxon classification</label><kwd>
                <named-content content-type="kingdom">Animalia</named-content>
              </kwd><kwd>
                <named-content content-type="order">Anura</named-content>
              </kwd><kwd>
                <named-content content-type="family">Dicroglossidae</named-content>
              </kwd></kwd-group><mixed-citation publication-type="journal"><person-group><name><surname>Ninh</surname><given-names>Hoa Thi</given-names></name><name><surname>Nguyen</surname><given-names>Tao Thien</given-names></name><name><surname>Nguyen</surname><given-names>Hoang Huy</given-names></name><name><surname>Pham</surname><given-names>Cuong The</given-names></name><name><surname>Hoang</surname><given-names>Chung Van</given-names></name><name><surname>Nguyen</surname><given-names>Vien Hong Thi</given-names></name><name><surname>Do</surname><given-names>Dang Trong</given-names></name><name><surname>Nguyen</surname><given-names>Truong Quang</given-names></name><name><surname>Orlov</surname><given-names>Nikolai</given-names></name><name><surname>Ziegler</surname><given-names>Thomas</given-names></name></person-group><article-title>A new species of <italic><tp:taxon-name><tp:taxon-name-part taxon-name-part-type="genus" reg="Occidozyga">Occidozyga</tp:taxon-name-part></tp:taxon-name></italic> (<tp:taxon-name><tp:taxon-name-part taxon-name-part-type="class" reg="Amphibia">Amphibia</tp:taxon-name-part></tp:taxon-name>, <tp:taxon-name><tp:taxon-name-part taxon-name-part-type="order" reg="Anura">Anura</tp:taxon-name-part></tp:taxon-name>, <tp:taxon-name><tp:taxon-name-part taxon-name-part-type="family" reg="Dicroglossidae">Dicroglossidae</tp:taxon-name-part></tp:taxon-name>) and new records of <italic><tp:taxon-name><tp:taxon-name-part taxon-name-part-type="genus" reg="Occidozyga">O.</tp:taxon-name-part> <tp:taxon-name-part taxon-name-part-type="species" reg="lingnanica">lingnanica</tp:taxon-name-part></tp:taxon-name></italic> from Central Vietnam</article-title><source>Zookeys</source><day>27</day><month>04</month><year>2026</year><volume>1278</volume><fpage>111</fpage><lpage>133</lpage><pub-id pub-id-type="doi">10.3897/zookeys.1278.169620</pub-id></mixed-citation></tp:treatment-meta><tp:nomenclature><tp:taxon-name><object-id xmlns:xlink="http://www.w3.org/1999/xlink" content-type="arpha" xlink:type="simple">72F7BC81-06CA-54C0-91C8-74DA8FF97E2F</object-id>
                    		<tp:taxon-name-part taxon-name-part-type="genus" reg="Occidozyga">Occidozyga</tp:taxon-name-part> <tp:taxon-name-part taxon-name-part-type="species" reg="lingnanica">lingnanica</tp:taxon-name-part>
                    	</tp:taxon-name><tp:taxon-authority>Lyu &amp; Wang, 2022</tp:taxon-authority></tp:nomenclature><tp:treatment-sec sec-type="Specimens examined"><title>Specimens examined.</title><p><bold>Vietnam</bold> • ♂; Kon Plong Commune, Quang Ngai Province, Vietnam; 1.180 m a.s.l.; April 2023; H. T. Ninh and N. Orlov leg.; <abbrev xmlns:xlink="http://www.w3.org/1999/xlink" xlink:title="Institute of Biology" xlink:type="simple">IB</abbrev> A.6489 (field number KP.2023.8); • ♀; Kon Ka Kinh National Park, Gia Lai Province, Vietnam; 926 m a.s.l.; May 2023; H. T. Ninh and N.Orlov leg.; <abbrev xmlns:xlink="http://www.w3.org/1999/xlink" xlink:title="Institute of Biology" xlink:type="simple">IB</abbrev> A.6490 (field number KKK.2023.80).</p></tp:treatment-sec><tp:treatment-sec sec-type="Body and head"><title>Body and head.</title><p>Body stocky, size small (<abbrev xmlns:xlink="http://www.w3.org/1999/xlink" xlink:title="Snout-vent length" xlink:type="simple">SVL</abbrev> 22.31 mm in male and 25.93 mm in female). Head longer than wide (<abbrev xmlns:xlink="http://www.w3.org/1999/xlink" xlink:title="Head width" xlink:type="simple">HW</abbrev>/<abbrev xmlns:xlink="http://www.w3.org/1999/xlink" xlink:title="Head length" xlink:type="simple">HL</abbrev> 0.93 in male and 0.99 in female; snout round in dorsal view; canthus rostralis round, loreal region oblique; nostril round and located at the middle between tip of snout and eye (<abbrev xmlns:xlink="http://www.w3.org/1999/xlink" xlink:title="Distance from nostril to tip of snout" xlink:type="simple">S-NL</abbrev>/<abbrev xmlns:xlink="http://www.w3.org/1999/xlink" xlink:title="Distance from anterior corner of eye to nostril" xlink:type="simple">N-EL</abbrev> 0.98 in male and 0.97 in female); eye orientation laterally, pupil diamond-shaped; interorbital space slightly narrower than internarial distance (<abbrev xmlns:xlink="http://www.w3.org/1999/xlink" xlink:title="Internarial distance" xlink:type="simple">IND</abbrev>/<abbrev xmlns:xlink="http://www.w3.org/1999/xlink" xlink:title="Interorbital distance" xlink:type="simple">IOD</abbrev> 1.06 in male and 1.04 in female); tympanum rim indistinct; vomerine teeth absent; tongue round posteriorly (Table <xref ref-type="table" rid="T2">2</xref>).</p><p>Forelimbs short and robust; hand length shorter than body length (<abbrev xmlns:xlink="http://www.w3.org/1999/xlink" xlink:title="Hand length" xlink:type="simple">HAL</abbrev>/<abbrev xmlns:xlink="http://www.w3.org/1999/xlink" xlink:title="Snout-vent length" xlink:type="simple">SVL</abbrev> 0.41 in male and 0.38 in female), relatively thin and long, relative finger lengths II=I&lt;IV&lt;III; tips of fingers round, not dilated and without discs; fingers without webbing and fringes; subarticular tubercles present at the base of each finger, prominent and round; supernumerary tubercles absent; inner and outer palmar tubercles prominent and round.</p><p>Hind limbs robust, heels not meeting when hind limbs flexed at right angles to the axis of the body; tibio-tarsal articulation reaching at the posterior margin of supratympanic fold when hind limb is stretched along the side of the body; toes distinctly long and thin, relative toe lengths I &lt; II &lt; V &lt; III &lt; IV; tips of toes round, dilated into round disks; toes 2/3 webbed, metatarsal web present, distinct lateral fringes on toes I and V; subarticular tubercles round, prominent; inner metatarsal tubercle large and long-elliptic, distinct, length triple the width; outer metatarsal tubercle absent; tarsal fold absent.</p><p>Skin on dorsal surface rough, large tubercles scattered on dorsum and flanks, dorsal surface of limbs smoother; a faint fold across head between eyes; supratympanic fold present, extending from the posterior corner of the eye to the previous arm; pineal ocellus absent; dorsolateral fold absent; ventral surface smooth.</p></tp:treatment-sec><tp:treatment-sec sec-type="Coloration in life"><title>Coloration in life.</title><p>Dorsal surface greyish brown with irregular black mottling; dorsal surface of limbs with dark grey transverse bars; supratympanic fold dark brown. Pupil bordered with yellowish; iris brown. Throat creamy with grey mottling; chest and belly creamy white with greyish speckles; ventral surface of limbs greyish pink with grey speckles. The nuptial pad light yellow, slightly transparent (Fig. <xref ref-type="fig" rid="F8">8</xref>).</p><fig id="F8" position="float" orientation="portrait"><object-id xmlns:xlink="http://www.w3.org/1999/xlink" content-type="doi" xlink:type="simple">10.3897/zookeys.1278.169620.figure8</object-id><object-id xmlns:xlink="http://www.w3.org/1999/xlink" content-type="arpha" xlink:type="simple">F7BB771D-6C53-5D79-99A4-413914B051AB</object-id><label>Figure 8.</label><caption><p>Dorsal view (<bold>A</bold>) and ventral view (<bold>B</bold>) of <italic><tp:taxon-name><tp:taxon-name-part taxon-name-part-type="genus" reg="Occidozyga">Occidozyga</tp:taxon-name-part> <tp:taxon-name-part taxon-name-part-type="species" reg="lingnanica">lingnanica</tp:taxon-name-part></tp:taxon-name></italic> (<abbrev xmlns:xlink="http://www.w3.org/1999/xlink" xlink:title="Institute of Biology" xlink:type="simple">IB</abbrev> A.6489) in life.</p></caption><graphic xmlns:xlink="http://www.w3.org/1999/xlink" xlink:href="zookeys-1278-111_article-169620__-g008.jpg" id="oo_1610974.jpg" position="float" orientation="portrait" xlink:type="simple"><uri content-type="original_file" xlink:type="simple">https://binary.pensoft.net/fig/1610974</uri></graphic></fig></tp:treatment-sec><tp:treatment-sec sec-type="Coloration in preservative"><title>Coloration in preservative.</title><p>Dorsal surface fading to greyish; and ventral side of body cream, grey speckles faded into greyish.</p></tp:treatment-sec><tp:treatment-sec sec-type="Natural history notes"><title>Natural history notes.</title><p>One specimen was found in a small puddle in Kon Ka Kinh National Park, Gia Lai Province and another one was collected in a wetland with many shrubs and grass near the rice paddy in Kon Plong Commune, Quang Ngai Province. Males were calling at the water’s surface.</p></tp:treatment-sec><tp:treatment-sec><!--Section generated to contain objects referenced in tp:taxon-treatment.--><table-wrap id="T2" position="float" orientation="portrait"><label>Table 2.</label><caption><p>Uncorrected pairwise distances (p-distance) among <italic><tp:taxon-name><tp:taxon-name-part taxon-name-part-type="genus" reg="Occidozyga">Occidozyga</tp:taxon-name-part></tp:taxon-name></italic> species analyzed.</p></caption><table><tbody><tr><th rowspan="1" colspan="1"/><th rowspan="1" colspan="1">Species</th><th rowspan="1" colspan="1">1</th><th rowspan="1" colspan="1">2</th><th rowspan="1" colspan="1">3</th><th rowspan="1" colspan="1">4</th><th rowspan="1" colspan="1">5</th><th rowspan="1" colspan="1">6</th><th rowspan="1" colspan="1">7</th><th rowspan="1" colspan="1">8</th><th rowspan="1" colspan="1">9</th><th rowspan="1" colspan="1">10</th><th rowspan="1" colspan="1">11</th><th rowspan="1" colspan="1">12</th><th rowspan="1" colspan="1">13</th><th rowspan="1" colspan="1">14</th><th rowspan="1" colspan="1">15</th><th rowspan="1" colspan="1">16</th></tr><tr><td rowspan="1" colspan="1">1</td><td rowspan="1" colspan="1"><italic><tp:taxon-name><tp:taxon-name-part taxon-name-part-type="genus" reg="Occidozyga">Occidozyga</tp:taxon-name-part> <tp:taxon-name-part taxon-name-part-type="species" reg="nishikawai">nishikawai</tp:taxon-name-part></tp:taxon-name></italic> sp. nov.</td><td rowspan="1" colspan="1">0.0–2.12</td><td rowspan="1" colspan="1"/><td rowspan="1" colspan="1"/><td rowspan="1" colspan="1"/><td rowspan="1" colspan="1"/><td rowspan="1" colspan="1"/><td rowspan="1" colspan="1"/><td rowspan="1" colspan="1"/><td rowspan="1" colspan="1"/><td rowspan="1" colspan="1"/><td rowspan="1" colspan="1"/><td rowspan="1" colspan="1"/><td rowspan="1" colspan="1"/><td rowspan="1" colspan="1"/><td rowspan="1" colspan="1"/><td rowspan="1" colspan="1"/></tr><tr><td rowspan="1" colspan="1">2</td><td rowspan="1" colspan="1">
                  <italic>
                    <tp:taxon-name><tp:taxon-name-part taxon-name-part-type="genus" reg="Occidozyga">O.</tp:taxon-name-part> <tp:taxon-name-part taxon-name-part-type="species" reg="swanbornorum">swanbornorum</tp:taxon-name-part></tp:taxon-name>
                  </italic>
                </td><td rowspan="1" colspan="1">5.58–6.64</td><td rowspan="1" colspan="1">0.0–0.0</td><td rowspan="1" colspan="1"/><td rowspan="1" colspan="1"/><td rowspan="1" colspan="1"/><td rowspan="1" colspan="1"/><td rowspan="1" colspan="1"/><td rowspan="1" colspan="1"/><td rowspan="1" colspan="1"/><td rowspan="1" colspan="1"/><td rowspan="1" colspan="1"/><td rowspan="1" colspan="1"/><td rowspan="1" colspan="1"/><td rowspan="1" colspan="1"/><td rowspan="1" colspan="1"/><td rowspan="1" colspan="1"/></tr><tr><td rowspan="1" colspan="1">3</td><td rowspan="1" colspan="1">
                  <italic>
                    <tp:taxon-name><tp:taxon-name-part taxon-name-part-type="genus" reg="Occidozyga">O.</tp:taxon-name-part> <tp:taxon-name-part taxon-name-part-type="species" reg="myanhessei">myanhessei</tp:taxon-name-part></tp:taxon-name>
                  </italic>
                </td><td rowspan="1" colspan="1">5.54–8.76</td><td rowspan="1" colspan="1">5.82–6.19</td><td rowspan="1" colspan="1">0.0–2.28</td><td rowspan="1" colspan="1"/><td rowspan="1" colspan="1"/><td rowspan="1" colspan="1"/><td rowspan="1" colspan="1"/><td rowspan="1" colspan="1"/><td rowspan="1" colspan="1"/><td rowspan="1" colspan="1"/><td rowspan="1" colspan="1"/><td rowspan="1" colspan="1"/><td rowspan="1" colspan="1"/><td rowspan="1" colspan="1"/><td rowspan="1" colspan="1"/><td rowspan="1" colspan="1"/></tr><tr><td rowspan="1" colspan="1">4</td><td rowspan="1" colspan="1">
                  <italic>
                    <tp:taxon-name><tp:taxon-name-part taxon-name-part-type="genus" reg="Occidozyga">O.</tp:taxon-name-part> <tp:taxon-name-part taxon-name-part-type="species" reg="magnapustulosa">magnapustulosa</tp:taxon-name-part></tp:taxon-name>
                  </italic>
                </td><td rowspan="1" colspan="1">5.56–6.9</td><td rowspan="1" colspan="1">5.63–5.81</td><td rowspan="1" colspan="1">6.68–7.22</td><td rowspan="1" colspan="1">0.12–0.13</td><td rowspan="1" colspan="1"/><td rowspan="1" colspan="1"/><td rowspan="1" colspan="1"/><td rowspan="1" colspan="1"/><td rowspan="1" colspan="1"/><td rowspan="1" colspan="1"/><td rowspan="1" colspan="1"/><td rowspan="1" colspan="1"/><td rowspan="1" colspan="1"/><td rowspan="1" colspan="1"/><td rowspan="1" colspan="1"/><td rowspan="1" colspan="1"/></tr><tr><td rowspan="1" colspan="1">5</td><td rowspan="1" colspan="1">
                  <italic>
                    <tp:taxon-name><tp:taxon-name-part taxon-name-part-type="genus" reg="Occidozyga">O.</tp:taxon-name-part> <tp:taxon-name-part taxon-name-part-type="species" reg="lingnanica">lingnanica</tp:taxon-name-part></tp:taxon-name>
                  </italic>
                </td><td rowspan="1" colspan="1">5.55–8.82</td><td rowspan="1" colspan="1">6.06–6.82</td><td rowspan="1" colspan="1">7.59–8.38</td><td rowspan="1" colspan="1">5.4–5.95</td><td rowspan="1" colspan="1">0.21–2.78</td><td rowspan="1" colspan="1"/><td rowspan="1" colspan="1"/><td rowspan="1" colspan="1"/><td rowspan="1" colspan="1"/><td rowspan="1" colspan="1"/><td rowspan="1" colspan="1"/><td rowspan="1" colspan="1"/><td rowspan="1" colspan="1"/><td rowspan="1" colspan="1"/><td rowspan="1" colspan="1"/><td rowspan="1" colspan="1"/></tr><tr><td rowspan="1" colspan="1">6</td><td rowspan="1" colspan="1">
                  <italic>
                    <tp:taxon-name><tp:taxon-name-part taxon-name-part-type="genus" reg="Occidozyga">O.</tp:taxon-name-part> <tp:taxon-name-part taxon-name-part-type="species" reg="martensii">martensii</tp:taxon-name-part></tp:taxon-name>
                  </italic>
                </td><td rowspan="1" colspan="1">5.5–7.99</td><td rowspan="1" colspan="1">5.76–6.16</td><td rowspan="1" colspan="1">7.3–7.83</td><td rowspan="1" colspan="1">5.24–5.92</td><td rowspan="1" colspan="1">4.98–6.04</td><td rowspan="1" colspan="1">0.53–2.43</td><td rowspan="1" colspan="1"/><td rowspan="1" colspan="1"/><td rowspan="1" colspan="1"/><td rowspan="1" colspan="1"/><td rowspan="1" colspan="1"/><td rowspan="1" colspan="1"/><td rowspan="1" colspan="1"/><td rowspan="1" colspan="1"/><td rowspan="1" colspan="1"/><td rowspan="1" colspan="1"/></tr><tr><td rowspan="1" colspan="1">7</td><td rowspan="1" colspan="1"><italic><tp:taxon-name><tp:taxon-name-part taxon-name-part-type="genus" reg="Occidozyga">O.</tp:taxon-name-part></tp:taxon-name></italic> “<italic><tp:taxon-name><tp:taxon-name-part taxon-name-part-type="genus" reg="Occidozyga"/><tp:taxon-name-part taxon-name-part-type="species" reg="rhacoda">rhacoda</tp:taxon-name-part></tp:taxon-name></italic>”</td><td rowspan="1" colspan="1">13.18–21.57</td><td rowspan="1" colspan="1">11.97–18.47</td><td rowspan="1" colspan="1">17.66–20.75</td><td rowspan="1" colspan="1">16.36–20.57</td><td rowspan="1" colspan="1">15.32–20.72</td><td rowspan="1" colspan="1">16.93–21.07</td><td rowspan="1" colspan="1">11.75–14.97</td><td rowspan="1" colspan="1">0.0–0.76</td><td rowspan="1" colspan="1"/><td rowspan="1" colspan="1"/><td rowspan="1" colspan="1"/><td rowspan="1" colspan="1"/><td rowspan="1" colspan="1"/><td rowspan="1" colspan="1"/><td rowspan="1" colspan="1"/><td rowspan="1" colspan="1"/></tr><tr><td rowspan="1" colspan="1">9</td><td rowspan="1" colspan="1">
                  <italic>
                    <tp:taxon-name><tp:taxon-name-part taxon-name-part-type="genus" reg="Occidozyga">O.</tp:taxon-name-part> <tp:taxon-name-part taxon-name-part-type="species" reg="lima">lima</tp:taxon-name-part></tp:taxon-name>
                  </italic>
                </td><td rowspan="1" colspan="1">15.91–20.03</td><td rowspan="1" colspan="1">16.24–17.39</td><td rowspan="1" colspan="1">17.18–19.33</td><td rowspan="1" colspan="1">16.6–18.16</td><td rowspan="1" colspan="1">16.47–18.52</td><td rowspan="1" colspan="1">17.37–18.42</td><td rowspan="1" colspan="1">17.67–18.8</td><td rowspan="1" colspan="1">17.11–21.14</td><td rowspan="1" colspan="1">0.93–7.05</td><td rowspan="1" colspan="1"/><td rowspan="1" colspan="1"/><td rowspan="1" colspan="1"/><td rowspan="1" colspan="1"/><td rowspan="1" colspan="1"/><td rowspan="1" colspan="1"/><td rowspan="1" colspan="1"/></tr><tr><td rowspan="1" colspan="1">10</td><td rowspan="1" colspan="1">
                  <italic>
                    <tp:taxon-name><tp:taxon-name-part taxon-name-part-type="genus" reg="Occidozyga">O.</tp:taxon-name-part> <tp:taxon-name-part taxon-name-part-type="species" reg="diminutiva">diminutiva</tp:taxon-name-part></tp:taxon-name>
                  </italic>
                </td><td rowspan="1" colspan="1">19.19–20.79</td><td rowspan="1" colspan="1">17.13–17.46</td><td rowspan="1" colspan="1">19.33–20.64</td><td rowspan="1" colspan="1">18.67–18.99</td><td rowspan="1" colspan="1">18.51–19.35</td><td rowspan="1" colspan="1">19.07–19.64</td><td rowspan="1" colspan="1">16.84–17.21</td><td rowspan="1" colspan="1">15.22–17.12</td><td rowspan="1" colspan="1">19.97–20.89</td><td rowspan="1" colspan="1">0.13–0.13</td><td rowspan="1" colspan="1"/><td rowspan="1" colspan="1"/><td rowspan="1" colspan="1"/><td rowspan="1" colspan="1"/><td rowspan="1" colspan="1"/><td rowspan="1" colspan="1"/></tr><tr><td rowspan="1" colspan="1">11</td><td rowspan="1" colspan="1">
                  <italic>
                    <tp:taxon-name><tp:taxon-name-part taxon-name-part-type="genus" reg="Occidozyga">O.</tp:taxon-name-part> <tp:taxon-name-part taxon-name-part-type="species" reg="baluensis">baluensis</tp:taxon-name-part></tp:taxon-name>
                  </italic>
                </td><td rowspan="1" colspan="1">17.17–19.97</td><td rowspan="1" colspan="1">15.99–16.51</td><td rowspan="1" colspan="1">18.21–19.74</td><td rowspan="1" colspan="1">18.07–18.55</td><td rowspan="1" colspan="1">17.41–18.29</td><td rowspan="1" colspan="1">18.19–19.02</td><td rowspan="1" colspan="1">16.33–16.71</td><td rowspan="1" colspan="1">16.67–18.31</td><td rowspan="1" colspan="1">18.72–19.1</td><td rowspan="1" colspan="1">8.27–8.58</td><td rowspan="1" colspan="1">0.37–1.27</td><td rowspan="1" colspan="1"/><td rowspan="1" colspan="1"/><td rowspan="1" colspan="1"/><td rowspan="1" colspan="1"/><td rowspan="1" colspan="1"/></tr><tr><td rowspan="1" colspan="1">12</td><td rowspan="1" colspan="1">
                  <italic>
                    <tp:taxon-name><tp:taxon-name-part taxon-name-part-type="genus" reg="Occidozyga">O.</tp:taxon-name-part> <tp:taxon-name-part taxon-name-part-type="species" reg="shiwandashanensis">shiwandashanensis</tp:taxon-name-part></tp:taxon-name>
                  </italic>
                </td><td rowspan="1" colspan="1">14.39–16.55</td><td rowspan="1" colspan="1">13.63–13.84</td><td rowspan="1" colspan="1">15.05–15.82</td><td rowspan="1" colspan="1">14.65–15.31</td><td rowspan="1" colspan="1">14.5–15.68</td><td rowspan="1" colspan="1">13.5–14.68</td><td rowspan="1" colspan="1">12.79–13.68</td><td rowspan="1" colspan="1">13.28–16.59</td><td rowspan="1" colspan="1">15.94–17.69</td><td rowspan="1" colspan="1">15.01–15.95</td><td rowspan="1" colspan="1">14.19–14.58</td><td rowspan="1" colspan="1">0.49–2.16</td><td rowspan="1" colspan="1"/><td rowspan="1" colspan="1"/><td rowspan="1" colspan="1"/><td rowspan="1" colspan="1"/></tr><tr><td rowspan="1" colspan="1">13</td><td rowspan="1" colspan="1">
                  <italic>
                    <tp:taxon-name><tp:taxon-name-part taxon-name-part-type="genus" reg="Occidozyga">O.</tp:taxon-name-part> <tp:taxon-name-part taxon-name-part-type="species" reg="sumatrana">sumatrana</tp:taxon-name-part></tp:taxon-name>
                  </italic>
                </td><td rowspan="1" colspan="1">15.98–18.41</td><td rowspan="1" colspan="1">14.65–15.68</td><td rowspan="1" colspan="1">16.65–17.46</td><td rowspan="1" colspan="1">16.01–16.33</td><td rowspan="1" colspan="1">15.23–16.67</td><td rowspan="1" colspan="1">15.5–16.58</td><td rowspan="1" colspan="1">16.26–17.05</td><td rowspan="1" colspan="1">16.19–19.97</td><td rowspan="1" colspan="1">19.17–20.54</td><td rowspan="1" colspan="1">16.15–16.51</td><td rowspan="1" colspan="1">15.9–16.56</td><td rowspan="1" colspan="1">14.01–14.47</td><td rowspan="1" colspan="1">0.0–9.31</td><td rowspan="1" colspan="1"/><td rowspan="1" colspan="1"/><td rowspan="1" colspan="1"/></tr><tr><td rowspan="1" colspan="1">14</td><td rowspan="1" colspan="1">
                  <italic>
                    <tp:taxon-name><tp:taxon-name-part taxon-name-part-type="genus" reg="Occidozyga">O.</tp:taxon-name-part> <tp:taxon-name-part taxon-name-part-type="species" reg="laevis">laevis</tp:taxon-name-part></tp:taxon-name>
                  </italic>
                </td><td rowspan="1" colspan="1">14.74–18.35</td><td rowspan="1" colspan="1">14.73–16.39</td><td rowspan="1" colspan="1">14.43–18.04</td><td rowspan="1" colspan="1">13.41–17.18</td><td rowspan="1" colspan="1">14.41–17.65</td><td rowspan="1" colspan="1">14.43–17.12</td><td rowspan="1" colspan="1">16.22–17.47</td><td rowspan="1" colspan="1">14.92–19.4</td><td rowspan="1" colspan="1">18.1–20.26</td><td rowspan="1" colspan="1">16.78–18.02</td><td rowspan="1" colspan="1">17.8–18.75</td><td rowspan="1" colspan="1">13.32–14.92</td><td rowspan="1" colspan="1">14.14–15.56</td><td rowspan="1" colspan="1">0.13–11.86</td><td rowspan="1" colspan="1"/><td rowspan="1" colspan="1"/></tr></tbody></table></table-wrap></tp:treatment-sec></tp:taxon-treatment>
